# Supplementary material for: Currency risk analysis of belt and road initiative countries
Source: PLoS One. 2024 Jul 12;19(7):e0307209. doi: 10.1371/journal.pone.0307209 (PMC11244813; doi:10.1371/journal.pone.0307209)
Supplement: S1 Data — (XLSX) [file pone.0307209.s001.xlsx]

## Sheet: List
Usage	Code	Name of sheet	Period	Frequency	Sample size	Number of unestimated observations	Missing data	Data Source	Notes by the author	Link
Tie 3 indicator of CCI	MEGDP	Military expenditure	1996-2020	Yearly	25	575	0	The SIPRI Military Expenditure Database		SIPRI Military Expenditure Database | SIPRI
Tie 3 indicator of CCI	MEGDP	GDP of the Eurozone	1996-2020	Quarterly	100	100	0	IMF-IFS	For calculating "the Military expenditure by country as percentage of gross domestic product" of Eurozone	International Financial Statistics - At a Glance - IMF Data
Tie 3 indicator of CCI	MEGDP	FX rate	1996-2020	Monthly	300	1500	0	The Federal Reserve of the US	For calculating "the Military expenditure by country as percentage of gross domestic product" of Eurozone	Download Page G.5/H.10 - Foreign Exchange Rates for Jun 21, 2021
Tie 3 indicator of CCI	PSAV	Political stability	1996-2020	Yearly	25	506	0	WB-WGI		Home | Worldwide Governance Indicators (worldbank.org)
Tie 3 indicator of CCI	VOLFX	FX rate	1996-2020	Monthly	300	1500	0	The Federal Reserve of the US		Download Page G.5/H.10 - Foreign Exchange Rates for Jun 21, 2021
Tie 3 indicator of CCI	DINF	Inflation	1996-2020	Monthly	300	300	0	Bureau of Labor Statistics of the US Department of Labor		The Wind database
			1996-2020	Monthly	300	300	0	Statistics Bureau of Ministry of Internal Affairs and Communications of Japan		(Statistics Bureau of Ministry of Internal Affairs and Communications of Japan) https://dashboard.e-stat.go.jp/timeSeries
			1996-2020	Monthly	300	300	0	Office for National Statistics of the UK		(Office for National Statistics of the UK) https://www.ons.gov.uk/economy/inflationandpriceindices/timeseries/l55o/mm23
			1996-2020	Monthly	300	300	0	National Bureau of Statistics of the P. R. China		(National Bureau of Statistics of the P. R. China) https://data.stats.gov.cn/easyquery.htm?cn=A01&zb=A010302&sj=202401
			1996-2020	Monthly	288	288	0	European Central Bank		(European Central Bank) https://data.ecb.europa.eu/data/datasets/ICP/ICP.M.U2.N.000000.4.ANR
Tie 3 indicator of CCI	EXALL	International trade (BEC code)	1996-2020	Yearly	3480	756470	7952	UN Comtrade Database		UN Comtrade
Tie 3 indicator of CCI	EXEDE	International trade (BEC code)	1996-2020	Yearly	3480	756470	7952	UN Comtrade Database		UN Comtrade
Tie 3 indicator of CCI	EXINTER	International trade (BEC code)	1996-2020	Yearly	3480	756470	7952	UN Comtrade Database		UN Comtrade
Tie 3 indicator of CCI	ODI	Overseas direct investment	1996-2020	Yearly	25	114	8	IMF-IFS		International Financial Statistics - At a Glance - IMF Data
Tie 3 indicator of CCI	KAOPEN	KAOPEN	1996-2020	Yearly	25	550	0	The Chinn-Ito index		web.pdx.edu/~ito/Chinn-Ito_website.htm
Tie 3 indicator of CCI	ANC	SDR for 5 currencies	1996-2020	Daily	6380	29502	0	IMF -Exchange Rate Report	There is no missing data for this variable because for each quarter at least one observation is available.	Exchange Rate Report Wizard (imf.org)
Tie 3 indicator of CCI	ANC	SDR for BRI country currency	1996-2020	Monthly	42600	41230	1370	IMF-IFS	1.For countries joining the euro area, their observations are filled in euros against SDRs after joining the euro area. 2.Four countries, Serbia, Rep. of, Somalia, Uzbekistan, Rep. of, Turkmenistan, had too many missing values and were treated as having no ANC when measuring ANC.	International Financial Statistics - At a Glance - IMF Data
Tie 3 indicator of CCI	ISSU	Currency debt securities	1996-2020	Quarterly	100	549	51	BIS		https://stats.bis.org/statx/toc/SEC.html
Tie 3 indicator of CCI	OUTS	Currency debt securities	1996-2020	Quarterly	100	600	0	BIS		https://stats.bis.org/statx/toc/SEC.html
Tie 3 indicator of CCI	COFER	COFER	1996-2020	Quarterly	100	369	0	IMF-COFER (World Currency Composition of Official Foreign Exchange Reserves)	CNY observations are available from the 4th quarter of 2016 because it was formally included in the SDR basket in October 2016.	Currency Composition of Official Foreign Exchange Reserve - At a Glance - IMF Data
Bilateral trade in disscussion section	N.A.	Bilateral trade	1996-2020	Monthly	42600	1510237	13414	IMF-DOTS	Support data for disscussion. Missing data refers to missing data of the 4th quarter of 2020.	Direction of Trade Statistics - DOTS Home - IMF Data
Bilateral direct investment position in disscussion section	N.A.	Bilateral investment	2009-2020	Monthly	1704	10956	119	IMF-CDIS	Support data for disscussion. Missing data refers to missing data of the 4th quarter of 2020.	https://data.imf.org/?sk=40313609-f037-48c1-84b1-e1f1ce54d6d5
Note: 1. Sample size refers to N countries (or N currencies) multiplied T time periods. 2. Some data relating to the euro starts from 1999.

## Sheet: Military expenditure
Country	Indicator	Data source	1996	1997	1998	1999	2000	2001	2002	2003	2004	2005	2006	2007	2008	2009	2010	2011	2012	2013	2014	2015	2016	2017	2018	2019	2020
USA	Military expenditure by country as percentage of gross domestic product	The SIPRI Military Expenditure Database	0.0355498	0.0340556	0.0320156	0.0308568	0.0311224	0.0312381	0.0344762	0.0382716	0.0401631	0.0409003	0.0404163	0.0407966	0.0446383	0.048856	0.0492264	0.0484017	0.044774	0.0404668	0.0369589	0.0347785	0.0341894	0.0331338	0.0331625	0.0342708	0.0374116
China	Military expenditure by country as percentage of gross domestic product	The SIPRI Military Expenditure Database	0.0165273	0.0163265	0.0165508	0.0187147	0.0183034	0.0197619	0.0204969	0.0198341	0.0192776	0.0185334	0.0185465	0.0173981	0.0171233	0.0188613	0.0173948	0.0166558	0.0169337	0.0170286	0.0172869	0.0175072	0.017707	0.0174646	0.0173953	0.0172783	0.017498
Japan	Military expenditure by country as percentage of gross domestic product	The SIPRI Military Expenditure Database	0.00911247	0.00920438	0.00938595	0.00945248	0.00931136	0.0094708	0.00955835	0.00955674	0.00941608	0.00931582	0.00917197	0.00897627	0.00920248	0.00983777	0.00958851	0.00986806	0.00967427	0.00950866	0.00966999	0.00959251	0.00944838	0.0093198	0.00940994	0.00937281	0.00996825
UK	Military expenditure by country as percentage of gross domestic product	The SIPRI Military Expenditure Database	0.0272459	0.0256015	0.0249596	0.0242291	0.023728	0.0241112	0.0248566	0.0255206	0.0249782	0.024342	0.0237309	0.0237421	0.0249572	0.0265349	0.0257816	0.0250273	0.0242056	0.0229364	0.0218391	0.020455	0.0198144	0.0194632	0.0194876	0.02013	0.0224655
Germany of Eurozone	Military expenditure by country, in millions of US$ at current prices and exchange rates	The SIPRI Military Expenditure Database	36701.2	31267.7	31200.8	30690.2	26497.6	25815.4	27611.4	32997.4	35776.6	30325	35883.7	40110.9	45099	44528.9	43025.9	45163.2	43798.2	44242.6	44662.8	38170	39855	42210.3	46423	49007.5	52764.8
France of Eurozone	Military expenditure by country, in millions of US$ at current prices and exchange rates	The SIPRI Military Expenditure Database	38977.7	34697.9	33633.6	32672.7	28403.1	27951.6	30578.4	38569.1	44524.6	44442.1	45792.1	50684.5	55366	56441.5	52044.1	54120.9	50216.5	52001.5	53134.8	45647.5	47370.6	49195.7	51409.8	50118.9	52747.1
Italy of Eurozone	Military expenditure by country, in millions of US$ at current prices and exchange rates	The SIPRI Military Expenditure Database	20793.1	20156.1	20825.1	21016.5	19878.7	19519.4	21610.1	26824.2	30261.1	29737.6	29633	31982.4	36840	34054.5	32020.8	33828.8	29781	29957.4	27701	22180.8	25033	26447.9	28420.1	26380.7	28921.3
Netherlands of Eurozone	Military expenditure by country, in millions of US$ at current prices and exchange rates	The SIPRI Military Expenditure Database	7829	6839.14	6836.08	7026.43	5971.81	6200.39	6728.15	8356.34	9377.11	9566.98	10217.8	11480.4	12374.8	12131.8	11220.5	11647.9	10364.7	10226.3	10332.6	8667.85	9115.24	9580.69	11114.9	12000.7	12578.4
Belgium of Eurozone	Military expenditure by country, in millions of US$ at current prices and exchange rates	The SIPRI Military Expenditure Database	4241.87	3684.1	3664.29	3598.45	3190.81	3036.04	3147.15	3875.7	4262.66	4228.22	4307.9	5163.98	6295.82	5620.67	5244.72	5499.37	5169	5263.16	5191.51	4202.06	4255.49	4432.81	4840.13	4761.2	5461.19
Luxembourg of Eurozone	Military expenditure by country, in millions of US$ at current prices and exchange rates	The SIPRI Military Expenditure Database	141.495	134.076	143.14	140.759	128.192	160.285	153.405	198.638	234.676	243.745	247.133	286.051	236.72	222.96	274.135	256.962	237.503	258.656	279.019	276.145	260.73	357.672	393.244	428.769	489.531
Ireland of Eurozone	Military expenditure by country, in millions of US$ at current prices and exchange rates	The SIPRI Military Expenditure Database	750.987	765.306	742.402	741.509	694.675	767.778	811.256	965.2	1101.86	1144.98	1190.38	1372.23	1582.89	1415.73	1274.23	1300.33	1157.53	1195.76	1192.73	997.006	1001.61	1025.06	1107.14	1112.74	1144.42
Austria of Eurozone	Military expenditure by country, in millions of US$ at current prices and exchange rates	The SIPRI Military Expenditure Database	2457.9	2164.8	2159.8	2124.38	1925.56	1788.8	1881.75	2381.96	2679.28	2686.17	2640.19	3499.82	3746.73	3334.75	3218.35	3409.72	3187.23	3229.07	3305.16	2665.41	2885.95	3153.12	3387.98	3237.8	3601.62
Finland of Eurozone	Military expenditure by country, in millions of US$ at current prices and exchange rates	The SIPRI Military Expenditure Database	2021.8	1947	1959.71	1653.91	1558.14	1479.27	1611.41	2475.06	2892.94	2999.39	3128.52	3296.56	3958.12	3940.58	3717.18	4099.51	3943.24	4161.14	3985.51	3399.13	3415.01	3431.09	3756.95	3629.65	4087.54
Spain of Eurozone	Military expenditure by country, in millions of US$ at current prices and exchange rates	The SIPRI Military Expenditure Database	11294.3	9865.89	10333.4	11113.7	10273.8	10222.1	10270.8	12880.5	15262.5	15997.7	17252.2	20065.7	22227.7	20178.3	19710.8	19695.4	18860.6	17243	17178.5	15187.2	14014.4	16043.5	17823.3	17189.3	17431.8
Portugal of Eurozone	Military expenditure by country, in millions of US$ at current prices and exchange rates	The SIPRI Military Expenditure Database	2600.85	2388.69	2335.6	2406.49	2204.26	2324.81	2602.23	3109.81	3719.43	4039.32	4066.78	4366.18	4812.1	4949.69	4718.92	4904.39	4137.25	4724.1	4111.55	3565.42	4133.07	3675.69	4273.81	4277.88	4639.12
Greece of Eurozone	Military expenditure by country, in millions of US$ at current prices and exchange rates	The SIPRI Military Expenditure Database	4613.17	4573.52	4824.26	5012.29	4564.52	4428.1	4734.18	5035.59	6267.47	7028.43	7607.19	8533.09	10574.1	10641.3	8163.62	7128.61	5914.99	5655.18	5531.29	4818.12	4963.48	5088.18	5757.11	5471.56	5301.38
Slovenia of Eurozone	Military expenditure by country, in millions of US$ at current prices and exchange rates	The SIPRI Military Expenditure Database	329.973	290.785	301.14	274.842	222.392	271.489	326.96	416.907	493.154	514.173	608.834	692.655	829.384	798.869	772.085	665.68	543.496	506.743	486.195	400.772	449.178	473.797	529.496	572.884	574.832
Malta of Eurozone	Military expenditure by country, in millions of US$ at current prices and exchange rates	The SIPRI Military Expenditure Database	33.2962	31.1422	29.0813	27.9866	25.3539	27.1193	28.4037	34.1255	40.5265	52.499	44.4344	49.2634	56.0325	59.1101	58.7289	55.8931	49.922	53.7894	56.5149	51.7966	59.6729	64.2359	66.8691	83.6364	80.6132
Cyprus of Eurozone	Military expenditure by country, in millions of US$ at current prices and exchange rates	The SIPRI Military Expenditure Database	448.076	534.141	483.749	289.97	281.16	327.627	242.483	288.428	338.475	380.875	387.704	405.176	453.803	471.353	477.587	479.735	414.496	384.925	357.807	327.892	295.355	359.062	450.409	401.59	418.785
Slovakia of Eurozone	Military expenditure by country, in millions of US$ at current prices and exchange rates	The SIPRI Military Expenditure Database	641.56	499.53	397.592	327.169	342.323	393.997	440.059	624.508	711.29	823.313	911.371	1139.19	1411.71	1350.29	1137.68	1064.84	1020.18	967.923	997.704	985.915	1003.05	1049.07	1295.99	1802.51	1837.46
Estonia of Eurozone	Military expenditure by country, in millions of US$ at current prices and exchange rates	The SIPRI Military Expenditure Database	41.4366	53.0317	59.9198	73.8005	78.3133	93.8185	122.07	171.412	204.968	204.517	236.324	371.975	429.663	353.367	332.18	389.238	436.853	479.314	512.119	463.569	497.653	537.44	614.945	637.035	701.014
Latvia of Eurozone	Military expenditure by country, in millions of US$ at current prices and exchange rates	The SIPRI Military Expenditure Database	38.1549	37.9883	42.1802	56.5686	69.9907	86.9667	147.225	189.144	229.353	272.551	367.825	481.493	581.752	363.809	259.672	296.835	255.74	283.569	295.729	282.688	404.552	482.462	709.371	691.894	756.868
Lithuania of Eurozone	Military expenditure by country, in millions of US$ at current prices and exchange rates	The SIPRI Military Expenditure Database	42.26	75.611	138.175	106.45	140.4	166.875	181.481	210.822	270.842	303.819	351.606	442.004	541.39	404.826	326.321	344.605	328.632	354.862	426.914	471.221	635.448	812.107	1056.38	1093.82	1170.64

## Sheet: GDP of the Eurozone
Country	Indicator	Data source	1996Q1	1996Q2	1996Q3	1996Q4	1997Q1	1997Q2	1997Q3	1997Q4	1998Q1	1998Q2	1998Q3	1998Q4	1999Q1	1999Q2	1999Q3	1999Q4	2000Q1	2000Q2	2000Q3	2000Q4	2001Q1	2001Q2	2001Q3	2001Q4	2002Q1	2002Q2	2002Q3	2002Q4	2003Q1	2003Q2	2003Q3	2003Q4	2004Q1	2004Q2	2004Q3	2004Q4	2005Q1	2005Q2	2005Q3	2005Q4	2006Q1	2006Q2	2006Q3	2006Q4	2007Q1	2007Q2	2007Q3
Eurozone	Gross Domestic Product, Nominal, Undjusted, Domestic Currency,in millions	The International Monetary Fund (IMF) International Financial Statistics (IFS)	1.44132e+06	1.49084e+06	1.48908e+06	1.56356e+06	1.46031e+06	1.53012e+06	1.52045e+06	1.61847e+06	1.5271e+06	1.58414e+06	1.58467e+06	1.68367e+06	1.5947e+06	1.65464e+06	1.65593e+06	1.76618e+06	1.69007e+06	1.74631e+06	1.73965e+06	1.84649e+06	1.7782e+06	1.82938e+06	1.81758e+06	1.92664e+06	1.82697e+06	1.89462e+06	1.89153e+06	1.98762e+06	1.8827e+06	1.94095e+06	1.94452e+06	2.05217e+06	1.9619e+06	2.03715e+06	2.01995e+06	2.13446e+06	2.02148e+06	2.11417e+06	2.09038e+06	2.21849e+06	2.13156e+06	2.2176e+06	2.19916e+06	2.34486e+06	2.25998e+06	2.34092e+06	2.32182e+06
[truncated: 53 more columns]

## Sheet: FX rate
Foreign Exchange Rates
Data source: The Federal Reserve of the US
	USD/EUR	USD/NZD	USD/0.01GBP	USD/CNY	USD/JPY
1996-01		0.6619	1.5288	8.3384	105.751
1996-02		0.6749	1.536	8.3338	105.788
1996-03		0.6808	1.5271	8.3495	105.94
1996-04		0.6824	1.516	8.3515	107.2
1996-05		0.6857	1.5152	8.3479	106.342
1996-06		0.6765	1.5416	8.3424	108.96
1996-07		0.69	1.553	8.3409	109.191
1996-08		0.6886	1.5499	8.3379	107.866
1996-09		0.6964	1.5593	8.3341	109.931
1996-10		0.7007	1.5863	8.3299	112.412
1996-11		0.7098	1.6623	8.3294	112.296
1996-12		0.705	1.6639	8.329	113.981
1997-01		0.7009	1.6585	8.326	117.912
1997-02		0.6908	1.6256	8.3227	122.962
1997-03		0.6979	1.6096	8.3258	122.774
1997-04		0.6922	1.6293	8.3257	125.638
1997-05		0.691	1.6322	8.3229	119.192
1997-06		0.6871	1.6449	8.3224	114.286
1997-07		0.661	1.6694	8.3162	115.376
1997-08		0.6421	1.6035	8.3187	117.93
1997-09		0.636	1.6013	8.3171	120.89
1997-10		0.6356	1.633	8.3135	121.061
1997-11		0.6242	1.6889	8.3109	125.382
1997-12		0.5914	1.6597	8.3099	129.734
1998-01		0.5793	1.635	8.3094	129.548
1998-02		0.5829	1.6408	8.3072	125.852
1998-03		0.5726	1.6619	8.3076	129.082
1998-04		0.5534	1.6723	8.3058	131.754
1998-05		0.5388	1.6382	8.3084	134.896
1998-06		0.5123	1.6504	8.31	140.331
1998-07		0.5185	1.6437	8.31	140.787
1998-08		0.5011	1.6342	8.31	144.68
1998-09		0.5044	1.6823	8.3055	134.481
1998-10		0.5213	1.6944	8.2778	121.049
1998-11		0.534	1.6611	8.2778	120.29
1998-12		0.5223	1.6708	8.278	117.071
1999-01	1.1591	0.5388	1.6498	8.2789	113.29
1999-02	1.1203	0.5435	1.6276	8.2781	116.668
1999-03	1.0886	0.5323	1.6213	8.2792	119.473
1999-04	1.0701	0.5427	1.6089	8.2792	119.772
1999-05	1.063	0.553	1.6154	8.2785	121.999
1999-06	1.0377	0.5325	1.595	8.278	120.725
1999-07	1.037	0.5261	1.5751	8.2776	119.331
1999-08	1.0605	0.5259	1.6058	8.2772	113.227
1999-09	1.0497	0.523	1.6247	8.2774	106.875
1999-10	1.0706	0.5142	1.6572	8.2775	105.965
1999-11	1.0328	0.5122	1.6205	8.2782	104.648
1999-12	1.011	0.5087	1.6132	8.2794	102.584
2000-01	1.0131	0.5127	1.6404	8.2792	105.296
2000-02	0.9834	0.4903	1.6	8.2781	109.388
2000-03	0.9643	0.4902	1.5799	8.2786	106.307
2000-04	0.9449	0.496	1.5823	8.2793	105.627
2000-05	0.9059	0.4708	1.509	8.2781	108.32
2000-06	0.9505	0.4705	1.5092	8.2772	106.126
2000-07	0.9386	0.4597	1.5076	8.2794	108.212
2000-08	0.9045	0.4452	1.4889	8.2796	108.08
2000-09	0.8695	0.4171	1.4336	8.2785	106.838
2000-10	0.8525	0.4001	1.4506	8.2785	108.443
2000-11	0.8552	0.399	1.4258	8.2774	109.01
2000-12	0.8983	0.4297	1.4629	8.2771	112.209
2001-01	0.9376	0.4442	1.4775	8.2776	116.672
2001-02	0.9205	0.4345	1.4525	8.2771	116.234
2001-03	0.9083	0.4182	1.4445	8.2775	121.505
2001-04	0.8925	0.4069	1.4348	8.2771	123.771
2001-05	0.8753	0.4218	1.4265	8.277	121.768
2001-06	0.853	0.4141	1.402	8.277	122.351
2001-07	0.8615	0.4081	1.4148	8.2769	124.498
2001-08	0.9014	0.4314	1.4372	8.277	121.367
2001-09	0.9114	0.4173	1.4638	8.2768	118.612
2001-10	0.905	0.4139	1.4501	8.2768	121.454
2001-11	0.8883	0.4158	1.4356	8.2769	122.406
2001-12	0.8912	0.4157	1.4413	8.2764	127.594
2002-01	0.8832	0.4245	1.4322	8.2771	132.683
2002-02	0.8707	0.4187	1.4227	8.2767	133.643
2002-03	0.8766	0.4333	1.423	8.2773	131.061
2002-04	0.886	0.4428	1.4429	8.2772	130.772
2002-05	0.917	0.461	1.4598	8.277	126.375
2002-06	0.9561	0.4886	1.4837	8.2767	123.29
2002-07	0.9935	0.4809	1.5565	8.2768	117.899
2002-08	0.9781	0.4635	1.5368	8.2767	118.993
2002-09	0.9806	0.4702	1.5563	8.277	121.078
2002-10	0.9812	0.4818	1.5575	8.2772	123.908
2002-11	1.0013	0.4973	1.5711	8.2772	121.608
2002-12	1.0194	0.5108	1.5863	8.2777	121.893
2003-01	1.0622	0.5398	1.6175	8.2775	118.813
2003-02	1.0785	0.5539	1.6079	8.278	119.338
2003-03	1.0797	0.5537	1.5825	8.2773	118.687
2003-04	1.0862	0.5518	1.5739	8.2772	119.895
2003-05	1.1556	0.5756	1.6224	8.2769	117.368
2003-06	1.1674	0.5815	1.6609	8.2771	118.329
2003-07	1.1365	0.5864	1.6221	8.2773	118.696
2003-08	1.1155	0.5829	1.5939	8.277	118.662
2003-09	1.1267	0.5843	1.6155	8.2772	114.8
2003-10	1.1714	0.602	1.6792	8.2768	109.496
2003-11	1.171	0.6285	1.6897	8.2769	109.178
2003-12	1.2298	0.6471	1.7516	8.277	107.738
2004-01	1.2638	0.6738	1.8255	8.277	106.269
2004-02	1.264	0.6916	1.8673	8.2771	106.708
2004-03	1.2261	0.6607	1.8261	8.2771	108.516
2004-04	1.1989	0.6415	1.8031	8.2769	107.656
2004-05	1.2	0.6151	1.786	8.2771	112.196
2004-06	1.2146	0.6284	1.8279	8.2767	109.434
2004-07	1.2266	0.6467	1.8438	8.2767	109.487
2004-08	1.2191	0.6561	1.8203	8.2768	110.234
2004-09	1.2224	0.6594	1.7937	8.2767	110.091
2004-10	1.2507	0.6846	1.8077	8.2765	108.784
2004-11	1.2997	0.7009	1.8607	8.2765	104.699
2004-12	1.3406	0.7149	1.9286	8.2765	103.81
2005-01	1.3123	0.7065	1.8797	8.2765	103.341
2005-02	1.3013	0.7155	1.8871	8.2765	104.944
2005-03	1.3185	0.73	1.9043	8.2765	105.254
2005-04	1.2943	0.7209	1.8961	8.2765	107.194
2005-05	1.2697	0.7191	1.8559	8.2765	106.595
2005-06	1.2155	0.7083	1.8177	8.2765	108.747
2005-07	1.2041	0.6789	1.7507	8.2264	111.954
2005-08	1.2295	0.6956	1.7944	8.1017	110.606
2005-09	1.2234	0.6987	1.8064	8.0919	111.239
2005-10	1.2022	0.6983	1.7651	8.0895	114.87
2005-11	1.1789	0.6897	1.7349	8.084	118.454
2005-12	1.1861	0.6947	1.7458	8.0755	118.462
2006-01	1.2126	0.6872	1.7686	8.0654	115.477
2006-02	1.194	0.6735	1.748	8.0512	117.861
2006-03	1.2028	0.6342	1.7442	8.035	117.278
2006-04	1.2273	0.622	1.768	8.0143	117.07
2006-05	1.2767	0.6311	1.8687	8.0131	111.731
2006-06	1.2661	0.619	1.8435	8.0042	114.625
2006-07	1.2681	0.6178	1.8443	7.9897	115.767
2006-08	1.281	0.6348	1.8941	7.9722	115.924
2006-09	1.2722	0.6551	1.8839	7.9334	117.215
2006-10	1.2617	0.6621	1.8765	7.9018	118.609
2006-11	1.2888	0.6693	1.9125	7.8622	117.32
2006-12	1.3205	0.6933	1.9629	7.8219	117.322
2007-01	1.2993	0.6947	1.9587	7.7876	120.447
2007-02	1.308	0.6934	1.9589	7.7502	120.505
2007-03	1.3246	0.6995	1.9474	7.7369	117.26
2007-04	1.3513	0.7345	1.9879	7.7247	118.932
2007-05	1.3518	0.7334	1.9842	7.6773	120.773
2007-06	1.3421	0.757	1.9867	7.6333	122.689
2007-07	1.3726	0.7862	2.0355	7.5757	121.415
2007-08	1.3626	0.7259	2.011	7.5734	116.734
2007-09	1.391	0.7188	2.0184	7.521	115.043
2007-10	1.4233	0.7603	2.0449	7.5019	115.866
2007-11	1.4683	0.7631	2.0701	7.421	111.073
2007-12	1.4559	0.769	2.0161	7.3682	112.449
2008-01	1.4728	0.774	1.9702	7.2405	107.818
2008-02	1.4759	0.7969	1.9646	7.1644	107.03
2008-03	1.552	0.8004	2.0015	7.0722	100.756
2008-04	1.5754	0.7897	1.9816	6.9997	102.678
2008-05	1.5554	0.7777	1.965	6.9725	104.359
2008-06	1.5562	0.7616	1.9664	6.8993	106.915
2008-07	1.5759	0.7546	1.9888	6.8355	106.852
2008-08	1.4955	0.7091	1.8865	6.8462	109.362
2008-09	1.4342	0.6739	1.7973	6.8307	106.575
2008-10	1.3266	0.6077	1.6862	6.8358	99.9659
2008-11	1.2744	0.5664	1.5327	6.8281	96.9656
2008-12	1.3511	0.5597	1.4854	6.8539	91.275
2009-01	1.3244	0.551	1.4462	6.836	90.1205
2009-02	1.2797	0.516	1.4422	6.8363	92.9158
2009-03	1.305	0.5336	1.417	6.836	97.855
2009-04	1.3199	0.5729	1.4712	6.8306	98.92
2009-05	1.3646	0.6014	1.5418	6.8235	96.6445
2009-06	1.4014	0.6386	1.6369	6.8334	96.6145
2009-07	1.4092	0.6444	1.6378	6.8317	94.367
2009-08	1.4266	0.6766	1.6532	6.8323	94.8971
2009-09	1.4575	0.7046	1.6323	6.8277	91.2748
2009-10	1.4821	0.7386	1.6212	6.8267	90.3671
2009-11	1.4908	0.7301	1.6599	6.8271	89.2674
2009-12	1.4579	0.7169	1.6226	6.8275	89.9509
2010-01	1.4266	0.7263	1.6158	6.8269	91.1011
2010-02	1.368	0.6973	1.5618	6.8285	90.1395
2010-03	1.357	0.7036	1.5058	6.8262	90.7161
2010-04	1.3417	0.7122	1.5332	6.8256	93.4527
2010-05	1.2563	0.6984	1.4669	6.8275	91.973
2010-06	1.2223	0.6926	1.4768	6.8184	90.8059
2010-07	1.2811	0.7145	1.5304	6.7762	87.5005
2010-08	1.2903	0.715	1.5661	6.7873	85.3727
2010-09	1.3103	0.7288	1.5591	6.7396	84.3571
2010-10	1.3901	0.752	1.5867	6.6678	81.7285
2010-11	1.3654	0.7723	1.5961	6.6538	82.518
2010-12	1.3221	0.7511	1.5595	6.6497	83.3376
2011-01	1.3371	0.7656	1.5782	6.5964	82.625
2011-02	1.3656	0.762	1.6124	6.5761	82.5368
2011-03	1.402	0.7423	1.6159	6.5645	81.647
2011-04	1.446	0.7894	1.6379	6.5267	83.1771
2011-05	1.4335	0.7959	1.6332	6.4957	81.1257
2011-06	1.4403	0.8157	1.6219	6.4746	80.4259
2011-07	1.4275	0.848	1.6158	6.4575	79.2425
2011-08	1.4333	0.8379	1.6356	6.4036	76.9657
2011-09	1.3747	0.8119	1.5771	6.3885	76.7957
2011-10	1.3732	0.7912	1.5768	6.371	76.643
2011-11	1.3558	0.7714	1.5806	6.3564	77.5595
2011-12	1.3155	0.7699	1.5587	6.3482	77.7967
2012-01	1.291	0.8015	1.5524	6.3172	76.964
2012-02	1.3238	0.8349	1.5804	6.2997	78.47
2012-03	1.3208	0.8201	1.5824	6.3125	82.4659
2012-04	1.316	0.818	1.6	6.3043	81.2524
2012-05	1.2806	0.7748	1.5924	6.3242	79.6668
2012-06	1.2541	0.7806	1.5556	6.3633	79.3152
2012-07	1.2278	0.7986	1.5593	6.3717	78.9348
2012-08	1.2406	0.8104	1.5722	6.3593	78.6909
2012-09	1.2885	0.8199	1.6126	6.32	78.1353
2012-10	1.2974	0.8197	1.608	6.2627	79.0132
2012-11	1.2837	0.8195	1.5968	6.2338	81.0305
2012-12	1.3119	0.8312	1.6145	6.2328	83.7905
2013-01	1.3304	0.837	1.5965	6.2215	89.0581
2013-02	1.3347	0.8385	1.5474	6.2323	93.0016
2013-03	1.2953	0.8284	1.508	6.2154	94.77
2013-04	1.3025	0.8479	1.5311	6.1861	97.7582
2013-05	1.2983	0.8249	1.5297	6.1416	100.919
2013-06	1.3197	0.7904	1.5493	6.1342	97.235
2013-07	1.3088	0.7885	1.5179	6.1343	99.6727
2013-08	1.3314	0.7916	1.5505	6.1213	97.8123
2013-09	1.3364	0.8163	1.5885	6.1198	99.21
2013-10	1.3646	0.8345	1.6098	6.1032	97.77
2013-11	1.3491	0.8259	1.61	6.0929	100.074
2013-12	1.3708	0.8224	1.6383	6.0738	103.46
2014-01	1.3618	0.8275	1.647	6.0509	103.761
2014-02	1.3665	0.8297	1.6558	6.0816	102.125
2014-03	1.3828	0.8539	1.6624	6.1729	102.34
2014-04	1.381	0.8606	1.6748	6.2246	102.458
2014-05	1.3739	0.8605	1.6842	6.238	101.774
2014-06	1.3595	0.8621	1.6908	6.2306	102.063
2014-07	1.3533	0.8687	1.7066	6.1984	101.74
2014-08	1.3315	0.8437	1.67	6.1541	102.944
2014-09	1.2889	0.8134	1.629	6.1382	107.426
2014-10	1.2677	0.7876	1.6074	6.1251	108.026
2014-11	1.2473	0.7834	1.5771	6.1249	116.299
2014-12	1.2329	0.7766	1.5644	6.1886	119.323
2015-01	1.1615	0.7628	1.5142	6.2181	118.25
2015-02	1.135	0.7454	1.5329	6.2518	118.76
2015-03	1.0819	0.746	1.4958	6.2386	120.394
2015-04	1.0822	0.7596	1.4968	6.201	119.51
2015-05	1.1167	0.7383	1.5456	6.2035	120.798
2015-06	1.1226	0.6985	1.5576	6.2052	123.719
2015-07	1.0997	0.665	1.556	6.2085	123.311
2015-08	1.1136	0.6549	1.5578	6.3383	123.004
2015-09	1.1229	0.6339	1.5338	6.3676	120.148
2015-10	1.1228	0.6693	1.5343	6.3505	120.048
2015-11	1.0727	0.6554	1.5194	6.364	122.643
2015-12	1.0889	0.6748	1.4981	6.4491	121.635
2016-01	1.0855	0.6534	1.4392	6.5726	118.226
2016-02	1.1092	0.6633	1.429	6.5501	114.615
2016-03	1.1134	0.6745	1.4249	6.5027	112.932
2016-04	1.1346	0.6892	1.4319	6.4754	109.552
2016-05	1.1312	0.6807	1.4524	6.5259	108.848
2016-06	1.1232	0.7041	1.4197	6.5892	105.351
2016-07	1.1055	0.7132	1.3134	6.6771	104.191
2016-08	1.1207	0.7235	1.3101	6.6466	101.238
2016-09	1.1218	0.7312	1.314	6.6702	101.784
2016-10	1.1014	0.7153	1.233	6.7303	103.907
2016-11	1.0792	0.7153	1.2432	6.8402	108.443
2016-12	1.0545	0.7039	1.2483	6.9198	115.998
2017-01	1.0635	0.7132	1.2367	6.8907	114.872
2017-02	1.065	0.7229	1.2495	6.8694	112.912
2017-03	1.0691	0.7006	1.2347	6.894	112.916
2017-04	1.0714	0.6969	1.2639	6.8876	110.091
2017-05	1.105	0.6946	1.2929	6.8843	112.244
2017-06	1.1233	0.7233	1.281	6.8066	110.914
2017-07	1.153	0.7358	1.2996	6.7694	112.417
2017-08	1.1813	0.7303	1.2952	6.667	109.827
2017-09	1.1913	0.7259	1.334	6.569	110.776
2017-10	1.1755	0.7041	1.3202	6.6254	112.915
2017-11	1.1743	0.6886	1.3217	6.62	112.819
2017-12	1.1836	0.6966	1.3404	6.5932	112.941
2018-01	1.2197	0.7263	1.3824	6.4233	110.871
2018-02	1.234	0.7305	1.3961	6.3183	107.97
2018-03	1.2334	0.7258	1.3976	6.3174	106.047
2018-04	1.227	0.7244	1.4079	6.2967	107.656
2018-05	1.1823	0.6953	1.347	6.3701	109.688
2018-06	1.1679	0.6942	1.3294	6.4651	110.064
2018-07	1.1685	0.6789	1.3162	6.7164	111.521
2018-08	1.1547	0.6669	1.2878	6.8453	110.996
2018-09	1.1667	0.6598	1.3066	6.8551	112.097
2018-10	1.1488	0.6537	1.3012	6.9191	112.722
2018-11	1.1364	0.6777	1.29	6.9367	113.338
2018-12	1.138	0.6819	1.2664	6.8837	112.199
2019-01	1.1418	0.6782	1.2901	6.7863	108.96
2019-02	1.1349	0.683	1.3016	6.7367	110.44
2019-03	1.1296	0.6835	1.3167	6.7119	111.144
2019-04	1.1234	0.6715	1.3029	6.7161	111.641
2019-05	1.1187	0.6562	1.2855	6.8519	109.971
2019-06	1.1295	0.6602	1.2675	6.8977	108.069
2019-07	1.1211	0.6679	1.2461	6.8775	108.286
2019-08	1.1129	0.6434	1.216	7.0629	106.189
2019-09	1.1011	0.6345	1.2369	7.1137	107.54
2019-10	1.1058	0.6337	1.2657	7.0961	108.137
2019-11	1.1051	0.6397	1.2884	7.0199	108.858
2019-12	1.1114	0.6599	1.3109	7.0137	109.101
2020-01	1.1098	0.6601	1.3076	6.9184	109.267
2020-02	1.0911	0.639	1.2953	6.9967	110.029
2020-03	1.1046	0.6056	1.2369	7.0205	107.667
2020-04	1.0871	0.6015	1.242	7.0708	107.739
2020-05	1.0907	0.6087	1.2302	7.1016	107.2
2020-06	1.1259	0.6448	1.2523	7.0816	107.578
2020-07	1.1488	0.6593	1.2701	7.0041	106.682
2020-08	1.1831	0.66	1.3143	6.927	106.013
2020-09	1.1785	0.6665	1.2947	6.8106	105.589
2020-10	1.1768	0.6638	1.298	6.7254	105.21
2020-11	1.1826	0.6856	1.3198	6.6029	104.406
2020-12	1.2168	0.7093	1.3434	6.5393	103.795

## Sheet: Political stability
Country Name	Country Code	Indicator Name	Indicator Code	Data source	1996	1998	2000	2002	2003	2004	2005	2006	2007	2008	2009	2010	2011	2012	2013	2014	2015	2016	2017	2018	2019	2020
United States	USA	Political Stability and Absence of Violence/Terrorism: Estimate	PV.EST	World Bank the Worldwide Governance Indicators (WGI)	0.935775	0.879811	1.08451	0.287509	0.0812887	-0.231348	-0.0586535	0.493943	0.37573	0.585224	0.44843	0.438404	0.591247	0.632442	0.643073	0.58242	0.678062	0.402303	0.335553	0.474065	0.297986	0.297986
Japan	JPN	Political Stability and Absence of Violence/Terrorism: Estimate	PV.EST	World Bank the Worldwide Governance Indicators (WGI)	1.16265	1.24766	1.19891	1.17955	1.02757	1.02852	1.03606	1.13863	1.01005	0.894154	0.975736	0.879353	0.995092	0.948443	1.01914	0.968597	1.06513	0.982944	1.11193	1.05594	1.04123	1.04123
United Kingdom	GBR	Political Stability and Absence of Violence/Terrorism: Estimate	PV.EST	World Bank the Worldwide Governance Indicators (WGI)	0.981751	0.930346	1.03529	0.679082	0.272854	0.142572	0.126741	0.66918	0.575391	0.494694	0.121583	0.411818	0.351708	0.402271	0.486201	0.415348	0.517748	0.360454	0.331547	0.0421562	0.519189	0.519189
China	CHN	Political Stability and Absence of Violence/Terrorism: Estimate	PV.EST	World Bank the Worldwide Governance Indicators (WGI)	-0.0959571	-0.391394	-0.208934	-0.327095	-0.563666	-0.390192	-0.501789	-0.539764	-0.498821	-0.491275	-0.449346	-0.657061	-0.602055	-0.538782	-0.54379	-0.522584	-0.550295	-0.499395	-0.231013	-0.291253	-0.240383	-0.240383
Austria	AUT	Political Stability and Absence of Violence/Terrorism: Estimate	PV.EST	World Bank the Worldwide Governance Indicators (WGI)	1.4105	1.11113	0.823827	1.36221	0.963399	1.09058	1.10539	1.07593	1.28375	1.33921	1.1906	1.15265	1.19352	1.34057	1.3641	1.2707	1.14308	0.909639	1.0466	0.909404	0.980123	0.980123
Belgium	BEL	Political Stability and Absence of Violence/Terrorism: Estimate	PV.EST	World Bank the Worldwide Governance Indicators (WGI)	1.28875	1.02416	1.13038	1.26433	0.85967	0.710142	0.795811	0.857654	0.757429	0.621243	0.819909	0.810646	0.954535	0.9236	0.940083	0.701269	0.587095	0.441367	0.428071	0.410127	0.481186	0.481186
Cyprus	CYP	Political Stability and Absence of Violence/Terrorism: Estimate	PV.EST	World Bank the Worldwide Governance Indicators (WGI)	0.387375	0.221685	0.51547	0.19484	0.531318	0.379899	0.516297	0.539754	0.537155	0.639684	0.389175	0.452445	0.607985	0.635126	0.563347	0.551882	0.550867	0.604255	0.53773	0.499393	0.516511	0.516511
Estonia	EST	Political Stability and Absence of Violence/Terrorism: Estimate	PV.EST	World Bank the Worldwide Governance Indicators (WGI)	0.767552	0.656616	0.900592	0.929819	0.895133	0.703588	0.60389	0.736498	0.63388	0.570784	0.565776	0.661367	0.611041	0.636465	0.748215	0.780258	0.62092	0.673908	0.64962	0.594908	0.638894	0.638894
Finland	FIN	Political Stability and Absence of Violence/Terrorism: Estimate	PV.EST	World Bank the Worldwide Governance Indicators (WGI)	1.41227	1.47259	1.72137	1.75519	1.68812	1.62026	1.59586	1.50135	1.48784	1.44585	1.45982	1.42361	1.39347	1.40077	1.38517	1.2822	1.04059	0.999086	1.08068	0.91542	0.909082	0.909082
France	FRA	Political Stability and Absence of Violence/Terrorism: Estimate	PV.EST	World Bank the Worldwide Governance Indicators (WGI)	0.888228	0.700113	0.787016	0.928578	0.181764	0.345936	0.401587	0.597089	0.563624	0.54572	0.511752	0.681088	0.602993	0.554941	0.448744	0.300569	0.106706	-0.0953591	0.27899	0.0374602	0.313681	0.313681
Germany	DEU	Political Stability and Absence of Violence/Terrorism: Estimate	PV.EST	World Bank the Worldwide Governance Indicators (WGI)	1.28875	1.24174	1.41295	1.09954	0.578257	0.639837	0.890194	1.02652	0.996008	0.945835	0.860531	0.796835	0.842218	0.775621	0.927984	0.925187	0.699824	0.681363	0.587577	0.598785	0.582865	0.582865
Greece	GRC	Political Stability and Absence of Violence/Terrorism: Estimate	PV.EST	World Bank the Worldwide Governance Indicators (WGI)	0.553973	0.77112	0.808734	0.875026	0.479343	0.489637	0.506985	0.63219	0.524189	0.270059	-0.207736	-0.127207	-0.0986952	-0.217249	-0.171342	-0.140446	-0.230252	-0.121599	-0.0735961	0.174055	0.290998	0.290998
Ireland	IRL	Political Stability and Absence of Violence/Terrorism: Estimate	PV.EST	World Bank the Worldwide Governance Indicators (WGI)	1.34418	1.51252	1.58557	1.50742	1.34969	1.17219	1.29988	1.19198	1.21447	1.18624	1.05655	1.02016	0.948999	0.941073	0.901076	1.05299	0.908455	0.847819	1.00222	1.02801	0.973363	0.973363
Italy	ITA	Political Stability and Absence of Violence/Terrorism: Estimate	PV.EST	World Bank the Worldwide Governance Indicators (WGI)	1.11122	1.19241	0.918071	0.83893	0.432391	0.2703	0.490133	0.531828	0.447652	0.549201	0.348211	0.473924	0.501207	0.508217	0.495499	0.458165	0.37592	0.369415	0.306728	0.350245	0.462699	0.462699
Latvia	LVA	Political Stability and Absence of Violence/Terrorism: Estimate	PV.EST	World Bank the Worldwide Governance Indicators (WGI)	0.560286	0.0336203	0.416193	0.944378	1.00239	0.61728	0.814194	0.838641	0.562218	0.204595	0.34846	0.527854	0.320002	0.453627	0.593635	0.487268	0.443747	0.479069	0.462096	0.415143	0.448848	0.448848
Lithuania	LTU	Political Stability and Absence of Violence/Terrorism: Estimate	PV.EST	World Bank the Worldwide Governance Indicators (WGI)	0.522728	0.428579	0.424549	0.892245	1.05033	0.765573	0.777192	0.870376	0.817277	0.746257	0.631209	0.715261	0.6712	0.78621	0.964532	0.742136	0.759794	0.82828	0.775619	0.74834	0.842194	0.842194
Luxembourg	LUX	Political Stability and Absence of Violence/Terrorism: Estimate	PV.EST	World Bank the Worldwide Governance Indicators (WGI)	1.38031	1.38405	1.60614	1.63953	1.44161	1.31586	1.33235	1.40094	1.48291	1.51231	1.45053	1.46122	1.31743	1.33192	1.33525	1.37832	1.4394	1.41949	1.32573	1.36912	1.36212	1.36212
Malta	MLT	Political Stability and Absence of Violence/Terrorism: Estimate	PV.EST	World Bank the Worldwide Governance Indicators (WGI)	1.32403	1.4252	1.58691	1.59943	1.54828	1.31809	1.38016	1.23048	1.26868	1.27266	1.24898	1.25346	1.06394	1.06507	1.04276	1.1255	1.06394	1.08044	1.24914	1.29051	1.09019	1.09019
Netherlands	NLD	Political Stability and Absence of Violence/Terrorism: Estimate	PV.EST	World Bank the Worldwide Governance Indicators (WGI)	1.52593	1.59417	1.7601	1.30648	1.16266	1.01708	0.988921	0.902912	0.77852	0.865027	0.944918	0.94075	1.11363	1.18746	1.14382	1.04512	0.926119	0.912268	0.920907	0.861405	0.857252	0.857252
Portugal	PRT	Political Stability and Absence of Violence/Terrorism: Estimate	PV.EST	World Bank the Worldwide Governance Indicators (WGI)	1.2866	1.36924	1.39773	1.43889	1.29093	0.970772	1.01761	0.952956	0.821819	0.988454	0.787634	0.717687	0.741739	0.775273	0.748763	0.806274	0.91784	0.974051	1.11835	1.13603	1.12825	1.12825
Slovak Republic	SVK	Political Stability and Absence of Violence/Terrorism: Estimate	PV.EST	World Bank the Worldwide Governance Indicators (WGI)	0.878844	1.17982	0.661851	0.939009	0.947515	0.592736	0.895389	0.781917	1.03583	1.08077	0.919054	1.05332	0.974757	1.0884	1.11952	1.03912	0.874545	0.721171	0.909786	0.750738	0.782788	0.782788
Slovenia	SVN	Political Stability and Absence of Violence/Terrorism: Estimate	PV.EST	World Bank the Worldwide Governance Indicators (WGI)	1.31059	1.24204	0.885953	1.30258	1.1865	1.08086	1.09176	1.08476	1.09775	1.14795	0.934806	0.866509	0.96921	0.935111	0.882252	0.965773	0.953393	0.990436	0.873203	0.908209	0.816754	0.816754
Spain	ESP	Political Stability and Absence of Violence/Terrorism: Estimate	PV.EST	World Bank the Worldwide Governance Indicators (WGI)	0.177705	0.133022	0.462261	0.443884	-0.0449701	-0.0880503	0.195214	-0.150258	-0.275348	-0.380849	-0.473777	-0.318044	0.0211045	-0.0295164	0.0120178	0.243122	0.251491	0.413188	0.282796	0.295743	0.322873	0.322873

## Sheet: Inflation
Country Name	Indicator Name	Data source	1996-01-31	1996-02-29	1996-03-31	1996-04-30	1996-05-31	1996-06-30	1996-07-31	1996-08-31	1996-09-30	1996-10-31	1996-11-30	1996-12-31	1997-01-31	1997-02-28	1997-03-31	1997-04-30	1997-05-31	1997-06-30	1997-07-31	1997-08-31	1997-09-30	1997-10-31	1997-11-30	1997-12-31	1998-01-31	1998-02-28	1998-03-31	1998-04-30	1998-05-31	1998-06-30	1998-07-31	1998-08-31	1998-09-30	1998-10-31	1998-11-30	1998-12-31	1999-01-31	1999-02-28	1999-03-31	1999-04-30	1999-05-31	1999-06-30	1999-07-31	1999-08-31	1999-09-30	1999-10-31	1999-11-30
United States	Consumer Price Index	Bureau of Labor Statistics of the US Department of Labor	0.027	0.027	0.028	0.029	0.029	0.028	0.03	0.029	0.03	0.03	0.033	0.033	0.03	0.03	0.028	0.025	0.022	0.023	0.022	0.022	0.022	0.021	0.018	0.017	0.016	0.014	0.014	0.014	0.017	0.017	0.017	0.016	0.015	0.015	0.015	0.016	0.017	0.016	0.017	0.023	0.021	0.02	0.021	0.023	0.026	0.026	0.026
Japan	Consumer Price Index	Statistics Bureau of Ministry of Internal Affairs and Communications of Japan	-0.005	-0.004	-0.001	0.002	0.002	0	0.004	0.002	0	0.005	0.005	0.006	0.006	0.006	0.005	0.019	0.019	0.022	0.019	0.021	0.024	0.025	0.021	0.018	0.018	0.019	0.022	0.004	0.005	0.001	-0.001	-0.003	-0.002	0.002	0.008	0.006	0.002	-0.001	-0.004	-0.001	-0.004	-0.003	-0.001	0.003	-0.002	-0.007	-0.012
United Kingdom	Consumer Price Index	Office for National Statistics of the UK	0.029	0.03	0.03	0.028	0.028	0.028	0.027	0.027	0.027	0.03	0.031	0.028	0.026	0.024	0.022	0.021	0.021	0.021	0.024	0.023	0.022	0.022	0.021	0.019	0.018	0.018	0.019	0.021	0.022	0.019	0.017	0.016	0.017	0.016	0.017	0.019	0.02	0.019	0.021	0.02	0.017	0.018	0.017	0.016	0.016	0.015	0.015
China	Consumer Price Index	National Bureau of Statistics of the People's Republic of China	0.09	0.093	0.098	0.097	0.089	0.086	0.083	0.081	0.074	0.07	0.069	0.07	0.059	0.056	0.04	0.032	0.028	0.028	0.027	0.019	0.018	0.015	0.011	0.004	0.003	-0.001	0.007	-0.003	-0.01	-0.013	-0.014	-0.014	-0.015	-0.011	-0.012	-0.01	-0.012	-0.013	-0.018	-0.022	-0.022	-0.021	-0.014	-0.013	-0.008	-0.006	-0.009
Eurozone	Consumer Price Index	European Central Bank													0.02	0.018	0.016	0.013	0.014	0.014	0.015	0.017	0.016	0.015	0.016	0.015	0.011	0.011	0.011	0.014	0.013	0.013	0.013	0.011	0.01	0.009	0.008	0.008	0.008	0.007	0.009	0.011	0.009	0.009	0.01	0.011	0.012	0.013	0.015
[truncated: 253 more columns]

## Sheet: International trade (BEC code)
Data source: UN Comtrade Database
classification	year	period	perioddesc	aggregatelevel	isleafcode	tradeflowcode	tradeflow	reportercode	reporter	reporteriso	partnercode	partner	partneriso	commoditycode	commodity	tradevalueus
BE	2021	2021	2021	3	1	2	Export	156	China	CHN	716	Zimbabwe	ZWE	521	Transport equipment, other, industrial	54703291
BE	2003	2003	2003	1	0	2	Export	156	China	CHN	716	Zimbabwe	ZWE	5	Transport equipment, and parts and accessories thereof	2321175
BE	2021	2021	2021	2	1	2	Export	156	China	CHN	716	Zimbabwe	ZWE	61	Consumption goods nes, durable	16446668
BE	2003	2003	2003	1	0	2	Export	156	China	CHN	716	Zimbabwe	ZWE	2	Industrial supplies nes	11828465
BE	2000	2000	2000	2	1	2	Export	156	China	CHN	716	Zimbabwe	ZWE	63	Consumption goods nes, non-durable	1200497
BE	2006	2006	2006	3	1	2	Export	156	China	CHN	716	Zimbabwe	ZWE	322	Fuels and lubricants, processed (other than motor spirit)	8735
BE	2018	2018	2018	1	1	2	Export	156	China	CHN	716	Zimbabwe	ZWE	7	Goods nes	492231
BE	2007	2007	2007	2	0	2	Export	156	China	CHN	716	Zimbabwe	ZWE	32	Fuels and lubricants, processed	2074147
BE	2004	2004	2004	3	1	2	Export	156	China	CHN	716	Zimbabwe	ZWE	522	Transport equipment, other, non-industrial	1763769
BE	2019	2019	2019	2	0	2	Export	156	China	CHN	716	Zimbabwe	ZWE	32	Fuels and lubricants, processed	154665
BE	1995	1995	1995	2	0	2	Export	156	China	CHN	716	Zimbabwe	ZWE	52	Transport equipment, other	561125
BE	2017	2017	2017	2	1	2	Export	156	China	CHN	716	Zimbabwe	ZWE	53	Parts and accessories of transport equipment	26698692
BE	2015	2015	2015	3	1	2	Export	156	China	CHN	716	Zimbabwe	ZWE	521	Transport equipment, other, industrial	28634166
BE	2017	2017	2017	2	1	2	Export	156	China	CHN	716	Zimbabwe	ZWE	22	Industrial supplies nes, processed	101800000
BE	2011	2011	2011	2	1	2	Export	156	China	CHN	716	Zimbabwe	ZWE	62	Consumption goods nes, semi-durable	36461728
BE	2003	2003	2003	3	1	2	Export	156	China	CHN	716	Zimbabwe	ZWE	521	Transport equipment, other, industrial	635653
BE	2007	2007	2007	3	1	2	Export	156	China	CHN	716	Zimbabwe	ZWE	121	Food and beverages, processed, mainly for industry	24750
BE	2008	2008	2008	2	1	2	Export	156	China	CHN	716	Zimbabwe	ZWE	63	Consumption goods nes, non-durable	4147477
BE	2009	2009	2009	2	1	2	Export	156	China	CHN	716	Zimbabwe	ZWE	53	Parts and accessories of transport equipment	4380464
BE	2003	2003	2003	2	1	2	Export	156	China	CHN	716	Zimbabwe	ZWE	21	Industrial supplies nes, primary	59787
BE	1998	1998	1998	2	1	2	Export	156	China	CHN	716	Zimbabwe	ZWE	62	Consumption goods nes, semi-durable	1624281
BE	2011	2011	2011	2	0	2	Export	156	China	CHN	716	Zimbabwe	ZWE	52	Transport equipment, other	24933236
BE	1999	1999	1999	3	1	2	Export	156	China	CHN	716	Zimbabwe	ZWE	521	Transport equipment, other, industrial	2226099
BE	2002	2002	2002	2	1	2	Export	156	China	CHN	716	Zimbabwe	ZWE	22	Industrial supplies nes, processed	11024558
BE	2017	2017	2017	2	1	2	Export	156	China	CHN	716	Zimbabwe	ZWE	51	Transport equipment, passenger motor cars	672856
BE	2006	2006	2006	1	0	2	Export	156	China	CHN	716	Zimbabwe	ZWE	5	Transport equipment, and parts and accessories thereof	18769932
BE	2018	2018	2018	2	1	2	Export	156	China	CHN	716	Zimbabwe	ZWE	21	Industrial supplies nes, primary	977875
BE	2004	2004	2004	2	1	2	Export	156	China	CHN	716	Zimbabwe	ZWE	42	Parts and accessories of capital goods (except transport equipment)	5411970
BE	2013	2013	2013	3	1	2	Export	156	China	CHN	716	Zimbabwe	ZWE	322	Fuels and lubricants, processed (other than motor spirit)	17733
BE	2009	2009	2009	3	1	2	Export	156	China	CHN	716	Zimbabwe	ZWE	322	Fuels and lubricants, processed (other than motor spirit)	19101
BE	2002	2002	2002	1	1	2	Export	156	China	CHN	716	Zimbabwe	ZWE	7	Goods nes	735420
BE	2021	2021	2021	3	1	2	Export	156	China	CHN	716	Zimbabwe	ZWE	122	Food and beverages, processed, mainly for household consumption	188602
BE	2001	2001	2001	2	1	2	Export	156	China	CHN	716	Zimbabwe	ZWE	53	Parts and accessories of transport equipment	796758
BE	2020	2020	2020	2	1	2	Export	156	China	CHN	716	Zimbabwe	ZWE	22	Industrial supplies nes, processed	169500000
BE	2008	2008	2008	1	0	2	Export	156	China	CHN	716	Zimbabwe	ZWE	2	Industrial supplies nes	31845336
BE	2008	2008	2008	2	0	2	Export	156	China	CHN	716	Zimbabwe	ZWE	11	Food and beverages, primary	3450400
BE	2015	2015	2015	1	1	2	Export	156	China	CHN	716	Zimbabwe	ZWE	7	Goods nes	10
BE	2012	2012	2012	2	1	2	Export	156	China	CHN	716	Zimbabwe	ZWE	21	Industrial supplies nes, primary	170830
BE	2002	2002	2002	2	0	2	Export	156	China	CHN	716	Zimbabwe	ZWE	52	Transport equipment, other	679199
BE	2018	2018	2018	3	1	2	Export	156	China	CHN	716	Zimbabwe	ZWE	522	Transport equipment, other, non-industrial	5451132
BE	2019	2019	2019	0	0	2	Export	156	China	CHN	716	Zimbabwe	ZWE	TOTAL	All Categories	368800000
BE	2010	2010	2010	1	1	2	Export	156	China	CHN	716	Zimbabwe	ZWE	7	Goods nes	4052932
BE	2010	2010	2010	1	0	2	Export	156	China	CHN	716	Zimbabwe	ZWE	4	Capital goods (except transport equipment), and parts and accessories thereof	150400000
BE	2011	2011	2011	2	1	2	Export	156	China	CHN	716	Zimbabwe	ZWE	22	Industrial supplies nes, processed	110000000
BE	2006	2006	2006	1	1	2	Export	156	China	CHN	716	Zimbabwe	ZWE	7	Goods nes	41934614
BE	2007	2007	2007	2	0	2	Export	156	China	CHN	716	Zimbabwe	ZWE	12	Food and beverages, processed	28725
BE	2015	2015	2015	2	1	2	Export	156	China	CHN	716	Zimbabwe	ZWE	51	Transport equipment, passenger motor cars	706462
BE	2009	2009	2009	1	0	2	Export	156	China	CHN	716	Zimbabwe	ZWE	4	Capital goods (except transport equipment), and parts and accessories thereof	81429468
BE	2018	2018	2018	2	1	2	Export	156	China	CHN	716	Zimbabwe	ZWE	51	Transport equipment, passenger motor cars	271242
BE	2021	2021	2021	1	1	2	Export	156	China	CHN	716	Zimbabwe	ZWE	7	Goods nes	699265
BE	2000	2000	2000	1	0	2	Export	156	China	CHN	716	Zimbabwe	ZWE	2	Industrial supplies nes	11028765
BE	2000	2000	2000	2	1	2	Export	156	China	CHN	716	Zimbabwe	ZWE	62	Consumption goods nes, semi-durable	2693728
BE	2014	2014	2014	2	1	2	Export	156	China	CHN	716	Zimbabwe	ZWE	61	Consumption goods nes, durable	9023152
BE	2020	2020	2020	1	0	2	Export	156	China	CHN	716	Zimbabwe	ZWE	1	Food and beverages	370521
BE	1999	1999	1999	1	0	2	Export	156	China	CHN	716	Zimbabwe	ZWE	4	Capital goods (except transport equipment), and parts and accessories thereof	8795239
BE	2021	2021	2021	2	0	2	Export	156	China	CHN	716	Zimbabwe	ZWE	52	Transport equipment, other	61768988
BE	2018	2018	2018	2	0	2	Export	156	China	CHN	716	Zimbabwe	ZWE	12	Food and beverages, processed	5183494
BE	2009	2009	2009	3	1	2	Export	156	China	CHN	716	Zimbabwe	ZWE	522	Transport equipment, other, non-industrial	3094693
BE	2017	2017	2017	2	0	2	Export	156	China	CHN	716	Zimbabwe	ZWE	12	Food and beverages, processed	8418462
BE	2000	2000	2000	3	1	2	Export	156	China	CHN	716	Zimbabwe	ZWE	322	Fuels and lubricants, processed (other than motor spirit)	8260
BE	2009	2009	2009	2	1	2	Export	156	China	CHN	716	Zimbabwe	ZWE	63	Consumption goods nes, non-durable	3332403
BE	2004	2004	2004	3	1	2	Export	156	China	CHN	716	Zimbabwe	ZWE	521	Transport equipment, other, industrial	2465790
BE	2005	2005	2005	1	0	2	Export	156	China	CHN	716	Zimbabwe	ZWE	4	Capital goods (except transport equipment), and parts and accessories thereof	30226493
BE	2000	2000	2000	2	0	2	Export	156	China	CHN	716	Zimbabwe	ZWE	12	Food and beverages, processed	8329
BE	2006	2006	2006	1	0	2	Export	156	China	CHN	716	Zimbabwe	ZWE	3	Fuels and lubricants	1143561
BE	2019	2019	2019	3	1	2	Export	156	China	CHN	716	Zimbabwe	ZWE	112	Food and beverages, primary, mainly for household consumption	307
BE	2002	2002	2002	2	1	2	Export	156	China	CHN	716	Zimbabwe	ZWE	61	Consumption goods nes, durable	546217
BE	2012	2012	2012	1	0	2	Export	156	China	CHN	716	Zimbabwe	ZWE	6	Consumption goods nes	61156572
BE	2012	2012	2012	3	1	2	Export	156	China	CHN	716	Zimbabwe	ZWE	122	Food and beverages, processed, mainly for household consumption	1613575
BE	2012	2012	2012	2	1	2	Export	156	China	CHN	716	Zimbabwe	ZWE	61	Consumption goods nes, durable	7921754
BE	2006	2006	2006	2	1	2	Export	156	China	CHN	716	Zimbabwe	ZWE	21	Industrial supplies nes, primary	23085
BE	2012	2012	2012	2	0	2	Export	156	China	CHN	716	Zimbabwe	ZWE	11	Food and beverages, primary	23814
BE	2000	2000	2000	1	0	2	Export	156	China	CHN	716	Zimbabwe	ZWE	4	Capital goods (except transport equipment), and parts and accessories thereof	8141997
BE	2012	2012	2012	3	1	2	Export	156	China	CHN	716	Zimbabwe	ZWE	521	Transport equipment, other, industrial	34331933
BE	2007	2007	2007	2	1	2	Export	156	China	CHN	716	Zimbabwe	ZWE	42	Parts and accessories of capital goods (except transport equipment)	9602914
BE	1995	1995	1995	2	1	2	Export	156	China	CHN	716	Zimbabwe	ZWE	22	Industrial supplies nes, processed	7443919
BE	2007	2007	2007	1	0	2	Export	156	China	CHN	716	Zimbabwe	ZWE	3	Fuels and lubricants	2074147
BE	2019	2019	2019	1	0	2	Export	156	China	CHN	716	Zimbabwe	ZWE	2	Industrial supplies nes	128200000
BE	2021	2021	2021	1	0	2	Export	156	China	CHN	716	Zimbabwe	ZWE	2	Industrial supplies nes	396400000
BE	2003	2003	2003	1	0	2	Export	156	China	CHN	716	Zimbabwe	ZWE	6	Consumption goods nes	3715413
BE	2020	2020	2020	2	1	2	Export	156	China	CHN	716	Zimbabwe	ZWE	61	Consumption goods nes, durable	10915589
BE	2008	2008	2008	2	1	2	Export	156	China	CHN	716	Zimbabwe	ZWE	41	Capital goods (except transport equipment)	61195815
BE	2019	2019	2019	1	0	2	Export	156	China	CHN	716	Zimbabwe	ZWE	5	Transport equipment, and parts and accessories thereof	64179165
BE	2018	2018	2018	1	0	2	Export	156	China	CHN	716	Zimbabwe	ZWE	2	Industrial supplies nes	135900000
BE	2018	2018	2018	1	0	2	Export	156	China	CHN	716	Zimbabwe	ZWE	1	Food and beverages	5205280
BE	2014	2014	2014	2	1	2	Export	156	China	CHN	716	Zimbabwe	ZWE	21	Industrial supplies nes, primary	1707898
BE	2009	2009	2009	1	0	2	Export	156	China	CHN	716	Zimbabwe	ZWE	3	Fuels and lubricants	1034500
BE	2012	2012	2012	3	1	2	Export	156	China	CHN	716	Zimbabwe	ZWE	522	Transport equipment, other, non-industrial	6938570
BE	2020	2020	2020	2	0	2	Export	156	China	CHN	716	Zimbabwe	ZWE	12	Food and beverages, processed	354853
BE	2015	2015	2015	2	0	2	Export	156	China	CHN	716	Zimbabwe	ZWE	12	Food and beverages, processed	853630
BE	1998	1998	1998	3	1	2	Export	156	China	CHN	716	Zimbabwe	ZWE	521	Transport equipment, other, industrial	1197366
BE	2002	2002	2002	3	1	2	Export	156	China	CHN	716	Zimbabwe	ZWE	522	Transport equipment, other, non-industrial	679029
BE	2011	2011	2011	0	0	2	Export	156	China	CHN	716	Zimbabwe	ZWE	TOTAL	All Categories	410300000
BE	2020	2020	2020	1	1	2	Export	156	China	CHN	716	Zimbabwe	ZWE	7	Goods nes	680697
BE	2015	2015	2015	2	1	2	Export	156	China	CHN	716	Zimbabwe	ZWE	42	Parts and accessories of capital goods (except transport equipment)	44492229
BE	2021	2021	2021	3	1	2	Export	156	China	CHN	716	Zimbabwe	ZWE	322	Fuels and lubricants, processed (other than motor spirit)	62654
BE	2001	2001	2001	1	0	2	Export	156	China	CHN	716	Zimbabwe	ZWE	1	Food and beverages	21138
BE	2013	2013	2013	2	0	2	Export	156	China	CHN	716	Zimbabwe	ZWE	32	Fuels and lubricants, processed	48620
BE	2000	2000	2000	2	1	2	Export	156	China	CHN	716	Zimbabwe	ZWE	61	Consumption goods nes, durable	528550
BE	2013	2013	2013	2	1	2	Export	156	China	CHN	716	Zimbabwe	ZWE	63	Consumption goods nes, non-durable	13527603
BE	2017	2017	2017	0	0	2	Export	156	China	CHN	716	Zimbabwe	ZWE	TOTAL	All Categories	443800000
BE	2013	2013	2013	3	1	2	Export	156	China	CHN	716	Zimbabwe	ZWE	522	Transport equipment, other, non-industrial	8280269
BE	1995	1995	1995	1	0	2	Export	156	China	CHN	716	Zimbabwe	ZWE	1	Food and beverages	185779
BE	2003	2003	2003	2	0	2	Export	156	China	CHN	716	Zimbabwe	ZWE	52	Transport equipment, other	1177417
BE	2005	2005	2005	3	1	2	Export	156	China	CHN	716	Zimbabwe	ZWE	522	Transport equipment, other, non-industrial	2086290
BE	2016	2016	2016	3	1	2	Export	156	China	CHN	716	Zimbabwe	ZWE	122	Food and beverages, processed, mainly for household consumption	14845686
BE	2000	2000	2000	2	0	2	Export	156	China	CHN	716	Zimbabwe	ZWE	11	Food and beverages, primary	9136
BE	2008	2008	2008	2	1	2	Export	156	China	CHN	716	Zimbabwe	ZWE	62	Consumption goods nes, semi-durable	4932382
BE	2008	2008	2008	2	0	2	Export	156	China	CHN	716	Zimbabwe	ZWE	12	Food and beverages, processed	22511
BE	2020	2020	2020	0	0	2	Export	156	China	CHN	716	Zimbabwe	ZWE	TOTAL	All Categories	524700000
BE	2018	2018	2018	3	1	2	Export	156	China	CHN	716	Zimbabwe	ZWE	111	Food and beverages, primary, mainly for industry	126
BE	2004	2004	2004	1	1	2	Export	156	China	CHN	716	Zimbabwe	ZWE	7	Goods nes	34930297
BE	2011	2011	2011	2	0	2	Export	156	China	CHN	716	Zimbabwe	ZWE	11	Food and beverages, primary	4315606
BE	2014	2014	2014	2	1	2	Export	156	China	CHN	716	Zimbabwe	ZWE	41	Capital goods (except transport equipment)	130700000
BE	2017	2017	2017	2	1	2	Export	156	China	CHN	716	Zimbabwe	ZWE	63	Consumption goods nes, non-durable	16680427
BE	2012	2012	2012	1	0	2	Export	156	China	CHN	716	Zimbabwe	ZWE	1	Food and beverages	1660584
BE	2011	2011	2011	3	1	2	Export	156	China	CHN	716	Zimbabwe	ZWE	521	Transport equipment, other, industrial	17366945
BE	2014	2014	2014	2	0	2	Export	156	China	CHN	716	Zimbabwe	ZWE	52	Transport equipment, other	31197057
BE	2000	2000	2000	3	1	2	Export	156	China	CHN	716	Zimbabwe	ZWE	521	Transport equipment, other, industrial	1063834
BE	2010	2010	2010	2	1	2	Export	156	China	CHN	716	Zimbabwe	ZWE	42	Parts and accessories of capital goods (except transport equipment)	19764641
BE	2009	2009	2009	3	1	2	Export	156	China	CHN	716	Zimbabwe	ZWE	112	Food and beverages, primary, mainly for household consumption	1440
BE	2010	2010	2010	1	0	2	Export	156	China	CHN	716	Zimbabwe	ZWE	3	Fuels and lubricants	1276861
BE	2020	2020	2020	2	0	2	Export	156	China	CHN	716	Zimbabwe	ZWE	11	Food and beverages, primary	15668
BE	2019	2019	2019	2	1	2	Export	156	China	CHN	716	Zimbabwe	ZWE	41	Capital goods (except transport equipment)	96813105
BE	2011	2011	2011	1	0	2	Export	156	China	CHN	716	Zimbabwe	ZWE	3	Fuels and lubricants	1304758
BE	2013	2013	2013	3	1	2	Export	156	China	CHN	716	Zimbabwe	ZWE	122	Food and beverages, processed, mainly for household consumption	1606238
BE	2007	2007	2007	2	1	2	Export	156	China	CHN	716	Zimbabwe	ZWE	61	Consumption goods nes, durable	598570
BE	2012	2012	2012	2	1	2	Export	156	China	CHN	716	Zimbabwe	ZWE	41	Capital goods (except transport equipment)	158500000
BE	1999	1999	1999	2	1	2	Export	156	China	CHN	716	Zimbabwe	ZWE	42	Parts and accessories of capital goods (except transport equipment)	2740174
BE	2005	2005	2005	1	0	2	Export	156	China	CHN	716	Zimbabwe	ZWE	6	Consumption goods nes	8904924
BE	2019	2019	2019	2	1	2	Export	156	China	CHN	716	Zimbabwe	ZWE	53	Parts and accessories of transport equipment	27023867
BE	2011	2011	2011	3	1	2	Export	156	China	CHN	716	Zimbabwe	ZWE	112	Food and beverages, primary, mainly for household consumption	39358
BE	2018	2018	2018	2	1	2	Export	156	China	CHN	716	Zimbabwe	ZWE	61	Consumption goods nes, durable	9964961
BE	2017	2017	2017	2	1	2	Export	156	China	CHN	716	Zimbabwe	ZWE	41	Capital goods (except transport equipment)	187300000
BE	2001	2001	2001	3	1	2	Export	156	China	CHN	716	Zimbabwe	ZWE	522	Transport equipment, other, non-industrial	980138
BE	2004	2004	2004	2	1	2	Export	156	China	CHN	716	Zimbabwe	ZWE	41	Capital goods (except transport equipment)	25298575
BE	2015	2015	2015	2	0	2	Export	156	China	CHN	716	Zimbabwe	ZWE	52	Transport equipment, other	34925259
BE	2000	2000	2000	2	1	2	Export	156	China	CHN	716	Zimbabwe	ZWE	42	Parts and accessories of capital goods (except transport equipment)	1579364
BE	2013	2013	2013	1	0	2	Export	156	China	CHN	716	Zimbabwe	ZWE	6	Consumption goods nes	65168306
BE	2021	2021	2021	0	0	2	Export	156	China	CHN	716	Zimbabwe	ZWE	TOTAL	All Categories	920000000
BE	2010	2010	2010	2	0	2	Export	156	China	CHN	716	Zimbabwe	ZWE	52	Transport equipment, other	11846069
BE	2018	2018	2018	1	0	2	Export	156	China	CHN	716	Zimbabwe	ZWE	4	Capital goods (except transport equipment), and parts and accessories thereof	157700000
BE	2010	2010	2010	3	1	2	Export	156	China	CHN	716	Zimbabwe	ZWE	122	Food and beverages, processed, mainly for household consumption	535724
BE	2010	2010	2010	3	1	2	Export	156	China	CHN	716	Zimbabwe	ZWE	322	Fuels and lubricants, processed (other than motor spirit)	61093
BE	2005	2005	2005	2	1	2	Export	156	China	CHN	716	Zimbabwe	ZWE	21	Industrial supplies nes, primary	628634
BE	1998	1998	1998	2	1	2	Export	156	China	CHN	716	Zimbabwe	ZWE	42	Parts and accessories of capital goods (except transport equipment)	8431946
BE	2004	2004	2004	1	0	2	Export	156	China	CHN	716	Zimbabwe	ZWE	6	Consumption goods nes	9102165
BE	2004	2004	2004	3	1	2	Export	156	China	CHN	716	Zimbabwe	ZWE	122	Food and beverages, processed, mainly for household consumption	181181
BE	2001	2001	2001	2	0	2	Export	156	China	CHN	716	Zimbabwe	ZWE	52	Transport equipment, other	1064345
BE	2010	2010	2010	2	1	2	Export	156	China	CHN	716	Zimbabwe	ZWE	53	Parts and accessories of transport equipment	10157243
BE	2015	2015	2015	2	1	2	Export	156	China	CHN	716	Zimbabwe	ZWE	53	Parts and accessories of transport equipment	23113593
BE	2004	2004	2004	1	0	2	Export	156	China	CHN	716	Zimbabwe	ZWE	5	Transport equipment, and parts and accessories thereof	8230021
BE	2003	2003	2003	1	0	2	Export	156	China	CHN	716	Zimbabwe	ZWE	3	Fuels and lubricants	28972
BE	2001	2001	2001	2	1	2	Export	156	China	CHN	716	Zimbabwe	ZWE	62	Consumption goods nes, semi-durable	1505586
BE	2017	2017	2017	2	1	2	Export	156	China	CHN	716	Zimbabwe	ZWE	61	Consumption goods nes, durable	8993373
BE	2021	2021	2021	1	0	2	Export	156	China	CHN	716	Zimbabwe	ZWE	4	Capital goods (except transport equipment), and parts and accessories thereof	305200000
BE	2012	2012	2012	3	1	2	Export	156	China	CHN	716	Zimbabwe	ZWE	112	Food and beverages, primary, mainly for household consumption	16220
BE	2012	2012	2012	1	0	2	Export	156	China	CHN	716	Zimbabwe	ZWE	3	Fuels and lubricants	631118
BE	1995	1995	1995	1	0	2	Export	156	China	CHN	716	Zimbabwe	ZWE	4	Capital goods (except transport equipment), and parts and accessories thereof	2232550
BE	2019	2019	2019	2	0	2	Export	156	China	CHN	716	Zimbabwe	ZWE	12	Food and beverages, processed	10819117
BE	2005	2005	2005	2	1	2	Export	156	China	CHN	716	Zimbabwe	ZWE	62	Consumption goods nes, semi-durable	3785800
BE	2017	2017	2017	1	0	2	Export	156	China	CHN	716	Zimbabwe	ZWE	1	Food and beverages	8418462
BE	2004	2004	2004	1	0	2	Export	156	China	CHN	716	Zimbabwe	ZWE	1	Food and beverages	240435
BE	1999	1999	1999	0	0	2	Export	156	China	CHN	716	Zimbabwe	ZWE	TOTAL	All Categories	27243567
BE	2016	2016	2016	3	1	2	Export	156	China	CHN	716	Zimbabwe	ZWE	322	Fuels and lubricants, processed (other than motor spirit)	149644
BE	2001	2001	2001	1	0	2	Export	156	China	CHN	716	Zimbabwe	ZWE	3	Fuels and lubricants	14963
BE	2012	2012	2012	2	0	2	Export	156	China	CHN	716	Zimbabwe	ZWE	12	Food and beverages, processed	1636770
BE	2014	2014	2014	1	0	2	Export	156	China	CHN	716	Zimbabwe	ZWE	2	Industrial supplies nes	115800000
BE	2014	2014	2014	2	1	2	Export	156	China	CHN	716	Zimbabwe	ZWE	63	Consumption goods nes, non-durable	16088054
BE	2003	2003	2003	2	1	2	Export	156	China	CHN	716	Zimbabwe	ZWE	63	Consumption goods nes, non-durable	1683449
BE	2016	2016	2016	1	0	2	Export	156	China	CHN	716	Zimbabwe	ZWE	5	Transport equipment, and parts and accessories thereof	40103478
BE	2011	2011	2011	2	1	2	Export	156	China	CHN	716	Zimbabwe	ZWE	53	Parts and accessories of transport equipment	15047398
BE	1999	1999	1999	1	0	2	Export	156	China	CHN	716	Zimbabwe	ZWE	6	Consumption goods nes	4382017
BE	1998	1998	1998	2	1	2	Export	156	China	CHN	716	Zimbabwe	ZWE	41	Capital goods (except transport equipment)	13558873
BE	2003	2003	2003	1	1	2	Export	156	China	CHN	716	Zimbabwe	ZWE	7	Goods nes	1523270
BE	2005	2005	2005	1	0	2	Export	156	China	CHN	716	Zimbabwe	ZWE	2	Industrial supplies nes	21419521
BE	2015	2015	2015	3	1	2	Export	156	China	CHN	716	Zimbabwe	ZWE	112	Food and beverages, primary, mainly for household consumption	1197
BE	2014	2014	2014	2	1	2	Export	156	China	CHN	716	Zimbabwe	ZWE	51	Transport equipment, passenger motor cars	497350
BE	2007	2007	2007	3	1	2	Export	156	China	CHN	716	Zimbabwe	ZWE	522	Transport equipment, other, non-industrial	2018460
BE	2009	2009	2009	2	0	2	Export	156	China	CHN	716	Zimbabwe	ZWE	11	Food and beverages, primary	1440
BE	2006	2006	2006	2	1	2	Export	156	China	CHN	716	Zimbabwe	ZWE	63	Consumption goods nes, non-durable	9181410
BE	1999	1999	1999	2	0	2	Export	156	China	CHN	716	Zimbabwe	ZWE	52	Transport equipment, other	2493488
BE	2008	2008	2008	3	1	2	Export	156	China	CHN	716	Zimbabwe	ZWE	522	Transport equipment, other, non-industrial	2030046
BE	2017	2017	2017	1	1	2	Export	156	China	CHN	716	Zimbabwe	ZWE	7	Goods nes	495804
BE	1999	1999	1999	2	1	2	Export	156	China	CHN	716	Zimbabwe	ZWE	61	Consumption goods nes, durable	851112
BE	2006	2006	2006	1	0	2	Export	156	China	CHN	716	Zimbabwe	ZWE	4	Capital goods (except transport equipment), and parts and accessories thereof	36023514
BE	2019	2019	2019	2	0	2	Export	156	China	CHN	716	Zimbabwe	ZWE	11	Food and beverages, primary	307
BE	2020	2020	2020	3	1	2	Export	156	China	CHN	716	Zimbabwe	ZWE	522	Transport equipment, other, non-industrial	4060800
BE	2009	2009	2009	2	1	2	Export	156	China	CHN	716	Zimbabwe	ZWE	62	Consumption goods nes, semi-durable	15861115
BE	1998	1998	1998	3	1	2	Export	156	China	CHN	716	Zimbabwe	ZWE	522	Transport equipment, other, non-industrial	309053
BE	1999	1999	1999	2	1	2	Export	156	China	CHN	716	Zimbabwe	ZWE	62	Consumption goods nes, semi-durable	2865690
BE	2005	2005	2005	1	0	2	Export	156	China	CHN	716	Zimbabwe	ZWE	5	Transport equipment, and parts and accessories thereof	49086837
BE	2021	2021	2021	2	1	2	Export	156	China	CHN	716	Zimbabwe	ZWE	22	Industrial supplies nes, processed	395800000
BE	2008	2008	2008	3	1	2	Export	156	China	CHN	716	Zimbabwe	ZWE	121	Food and beverages, processed, mainly for industry	10160
BE	2000	2000	2000	1	0	2	Export	156	China	CHN	716	Zimbabwe	ZWE	3	Fuels and lubricants	8260
BE	2015	2015	2015	1	0	2	Export	156	China	CHN	716	Zimbabwe	ZWE	2	Industrial supplies nes	140000000
BE	1995	1995	1995	2	1	2	Export	156	China	CHN	716	Zimbabwe	ZWE	53	Parts and accessories of transport equipment	652403
BE	2016	2016	2016	1	0	2	Export	156	China	CHN	716	Zimbabwe	ZWE	6	Consumption goods nes	62138846
BE	2007	2007	2007	2	1	2	Export	156	China	CHN	716	Zimbabwe	ZWE	51	Transport equipment, passenger motor cars	3180
BE	2011	2011	2011	1	0	2	Export	156	China	CHN	716	Zimbabwe	ZWE	4	Capital goods (except transport equipment), and parts and accessories thereof	186700000
BE	2020	2020	2020	2	1	2	Export	156	China	CHN	716	Zimbabwe	ZWE	62	Consumption goods nes, semi-durable	33719013
BE	2006	2006	2006	2	1	2	Export	156	China	CHN	716	Zimbabwe	ZWE	61	Consumption goods nes, durable	586515
BE	2005	2005	2005	1	0	2	Export	156	China	CHN	716	Zimbabwe	ZWE	3	Fuels and lubricants	4155872
BE	2015	2015	2015	3	1	2	Export	156	China	CHN	716	Zimbabwe	ZWE	121	Food and beverages, processed, mainly for industry	533437
BE	2011	2011	2011	3	1	2	Export	156	China	CHN	716	Zimbabwe	ZWE	111	Food and beverages, primary, mainly for industry	4276248
BE	2014	2014	2014	1	0	2	Export	156	China	CHN	716	Zimbabwe	ZWE	3	Fuels and lubricants	41100
BE	2013	2013	2013	1	0	2	Export	156	China	CHN	716	Zimbabwe	ZWE	4	Capital goods (except transport equipment), and parts and accessories thereof	154900000
BE	1995	1995	1995	2	1	2	Export	156	China	CHN	716	Zimbabwe	ZWE	41	Capital goods (except transport equipment)	1816540
BE	2016	2016	2016	2	0	2	Export	156	China	CHN	716	Zimbabwe	ZWE	12	Food and beverages, processed	15331096
BE	1998	1998	1998	2	1	2	Export	156	China	CHN	716	Zimbabwe	ZWE	61	Consumption goods nes, durable	680246
BE	2021	2021	2021	2	1	2	Export	156	China	CHN	716	Zimbabwe	ZWE	51	Transport equipment, passenger motor cars	244479
BE	2002	2002	2002	2	1	2	Export	156	China	CHN	716	Zimbabwe	ZWE	63	Consumption goods nes, non-durable	946535
BE	2014	2014	2014	0	0	2	Export	156	China	CHN	716	Zimbabwe	ZWE	TOTAL	All Categories	403800000
BE	2005	2005	2005	3	1	2	Export	156	China	CHN	716	Zimbabwe	ZWE	322	Fuels and lubricants, processed (other than motor spirit)	2142513
BE	2007	2007	2007	1	1	2	Export	156	China	CHN	716	Zimbabwe	ZWE	7	Goods nes	5673943
BE	1999	1999	1999	2	1	2	Export	156	China	CHN	716	Zimbabwe	ZWE	63	Consumption goods nes, non-durable	665215
BE	2016	2016	2016	2	1	2	Export	156	China	CHN	716	Zimbabwe	ZWE	21	Industrial supplies nes, primary	383375
BE	2003	2003	2003	1	0	2	Export	156	China	CHN	716	Zimbabwe	ZWE	1	Food and beverages	546618
BE	2005	2005	2005	2	0	2	Export	156	China	CHN	716	Zimbabwe	ZWE	32	Fuels and lubricants, processed	4155872
BE	2008	2008	2008	2	0	2	Export	156	China	CHN	716	Zimbabwe	ZWE	52	Transport equipment, other	7403686
BE	2008	2008	2008	2	0	2	Export	156	China	CHN	716	Zimbabwe	ZWE	32	Fuels and lubricants, processed	1676725
BE	1999	1999	1999	2	1	2	Export	156	China	CHN	716	Zimbabwe	ZWE	21	Industrial supplies nes, primary	19959
BE	2002	2002	2002	1	0	2	Export	156	China	CHN	716	Zimbabwe	ZWE	1	Food and beverages	366406
BE	2021	2021	2021	2	0	2	Export	156	China	CHN	716	Zimbabwe	ZWE	11	Food and beverages, primary	61850
BE	2007	2007	2007	1	0	2	Export	156	China	CHN	716	Zimbabwe	ZWE	2	Industrial supplies nes	72635514
BE	2003	2003	2003	2	0	2	Export	156	China	CHN	716	Zimbabwe	ZWE	11	Food and beverages, primary	93099
BE	2014	2014	2014	3	1	2	Export	156	China	CHN	716	Zimbabwe	ZWE	121	Food and beverages, processed, mainly for industry	371428
BE	1995	1995	1995	1	1	2	Export	156	China	CHN	716	Zimbabwe	ZWE	7	Goods nes	1795568
BE	2001	2001	2001	3	1	2	Export	156	China	CHN	716	Zimbabwe	ZWE	322	Fuels and lubricants, processed (other than motor spirit)	14963
BE	1995	1995	1995	1	0	2	Export	156	China	CHN	716	Zimbabwe	ZWE	2	Industrial supplies nes	7443919
BE	2005	2005	2005	2	0	2	Export	156	China	CHN	716	Zimbabwe	ZWE	52	Transport equipment, other	39740857
BE	2006	2006	2006	2	1	2	Export	156	China	CHN	716	Zimbabwe	ZWE	41	Capital goods (except transport equipment)	32938815
BE	2001	2001	2001	1	1	2	Export	156	China	CHN	716	Zimbabwe	ZWE	7	Goods nes	5797623
BE	2004	2004	2004	2	1	2	Export	156	China	CHN	716	Zimbabwe	ZWE	22	Industrial supplies nes, processed	29550630
BE	2003	2003	2003	2	0	2	Export	156	China	CHN	716	Zimbabwe	ZWE	32	Fuels and lubricants, processed	28972
BE	2017	2017	2017	1	0	2	Export	156	China	CHN	716	Zimbabwe	ZWE	5	Transport equipment, and parts and accessories thereof	49982429
BE	2009	2009	2009	2	0	2	Export	156	China	CHN	716	Zimbabwe	ZWE	32	Fuels and lubricants, processed	1034500
BE	2011	2011	2011	2	1	2	Export	156	China	CHN	716	Zimbabwe	ZWE	63	Consumption goods nes, non-durable	13359805
BE	2009	2009	2009	2	0	2	Export	156	China	CHN	716	Zimbabwe	ZWE	52	Transport equipment, other	9852212
BE	2014	2014	2014	1	0	2	Export	156	China	CHN	716	Zimbabwe	ZWE	6	Consumption goods nes	73952898
BE	2019	2019	2019	2	1	2	Export	156	China	CHN	716	Zimbabwe	ZWE	22	Industrial supplies nes, processed	127500000
BE	2002	2002	2002	3	1	2	Export	156	China	CHN	716	Zimbabwe	ZWE	521	Transport equipment, other, industrial	170
BE	2008	2008	2008	1	0	2	Export	156	China	CHN	716	Zimbabwe	ZWE	3	Fuels and lubricants	1676725
BE	2006	2006	2006	2	0	2	Export	156	China	CHN	716	Zimbabwe	ZWE	12	Food and beverages, processed	22260
BE	2007	2007	2007	1	0	2	Export	156	China	CHN	716	Zimbabwe	ZWE	5	Transport equipment, and parts and accessories thereof	24360078
BE	2003	2003	2003	2	1	2	Export	156	China	CHN	716	Zimbabwe	ZWE	61	Consumption goods nes, durable	360875
BE	2011	2011	2011	2	1	2	Export	156	China	CHN	716	Zimbabwe	ZWE	42	Parts and accessories of capital goods (except transport equipment)	16998678
BE	2005	2005	2005	1	0	2	Export	156	China	CHN	716	Zimbabwe	ZWE	1	Food and beverages	61113
BE	2008	2008	2008	3	1	2	Export	156	China	CHN	716	Zimbabwe	ZWE	322	Fuels and lubricants, processed (other than motor spirit)	31611
BE	2015	2015	2015	2	1	2	Export	156	China	CHN	716	Zimbabwe	ZWE	41	Capital goods (except transport equipment)	228900000
BE	2011	2011	2011	2	1	2	Export	156	China	CHN	716	Zimbabwe	ZWE	51	Transport equipment, passenger motor cars	2525925
BE	2018	2018	2018	3	1	2	Export	156	China	CHN	716	Zimbabwe	ZWE	112	Food and beverages, primary, mainly for household consumption	21660
BE	2012	2012	2012	3	1	2	Export	156	China	CHN	716	Zimbabwe	ZWE	111	Food and beverages, primary, mainly for industry	7594
BE	2011	2011	2011	2	1	2	Export	156	China	CHN	716	Zimbabwe	ZWE	41	Capital goods (except transport equipment)	169700000
BE	2020	2020	2020	2	1	2	Export	156	China	CHN	716	Zimbabwe	ZWE	51	Transport equipment, passenger motor cars	191604
BE	2018	2018	2018	3	1	2	Export	156	China	CHN	716	Zimbabwe	ZWE	521	Transport equipment, other, industrial	39999205
BE	2021	2021	2021	3	1	2	Export	156	China	CHN	716	Zimbabwe	ZWE	522	Transport equipment, other, non-industrial	7065697
BE	2003	2003	2003	2	1	2	Export	156	China	CHN	716	Zimbabwe	ZWE	53	Parts and accessories of transport equipment	1143758
BE	2013	2013	2013	2	0	2	Export	156	China	CHN	716	Zimbabwe	ZWE	52	Transport equipment, other	42035803
BE	2014	2014	2014	3	1	2	Export	156	China	CHN	716	Zimbabwe	ZWE	112	Food and beverages, primary, mainly for household consumption	1478
BE	2017	2017	2017	3	1	2	Export	156	China	CHN	716	Zimbabwe	ZWE	121	Food and beverages, processed, mainly for industry	525409
BE	2009	2009	2009	2	1	2	Export	156	China	CHN	716	Zimbabwe	ZWE	41	Capital goods (except transport equipment)	72972425
BE	2001	2001	2001	3	1	2	Export	156	China	CHN	716	Zimbabwe	ZWE	122	Food and beverages, processed, mainly for household consumption	17608
BE	2006	2006	2006	2	1	2	Export	156	China	CHN	716	Zimbabwe	ZWE	53	Parts and accessories of transport equipment	4092139
BE	2017	2017	2017	2	1	2	Export	156	China	CHN	716	Zimbabwe	ZWE	42	Parts and accessories of capital goods (except transport equipment)	39188365
BE	2010	2010	2010	2	1	2	Export	156	China	CHN	716	Zimbabwe	ZWE	61	Consumption goods nes, durable	4003585
BE	2002	2002	2002	1	0	2	Export	156	China	CHN	716	Zimbabwe	ZWE	5	Transport equipment, and parts and accessories thereof	1090560
BE	2011	2011	2011	3	1	2	Export	156	China	CHN	716	Zimbabwe	ZWE	122	Food and beverages, processed, mainly for household consumption	4533298
BE	2015	2015	2015	1	0	2	Export	156	China	CHN	716	Zimbabwe	ZWE	4	Capital goods (except transport equipment), and parts and accessories thereof	273400000
BE	2012	2012	2012	2	1	2	Export	156	China	CHN	716	Zimbabwe	ZWE	62	Consumption goods nes, semi-durable	42136527
BE	2006	2006	2006	2	0	2	Export	156	China	CHN	716	Zimbabwe	ZWE	52	Transport equipment, other	14670722
BE	2001	2001	2001	2	0	2	Export	156	China	CHN	716	Zimbabwe	ZWE	11	Food and beverages, primary	1770
BE	2000	2000	2000	2	1	2	Export	156	China	CHN	716	Zimbabwe	ZWE	41	Capital goods (except transport equipment)	6562633
BE	2002	2002	2002	0	0	2	Export	156	China	CHN	716	Zimbabwe	ZWE	TOTAL	All Categories	32160853
BE	2002	2002	2002	2	0	2	Export	156	China	CHN	716	Zimbabwe	ZWE	11	Food and beverages, primary	179955
BE	2014	2014	2014	2	0	2	Export	156	China	CHN	716	Zimbabwe	ZWE	12	Food and beverages, processed	6221740
BE	2012	2012	2012	3	1	2	Export	156	China	CHN	716	Zimbabwe	ZWE	121	Food and beverages, processed, mainly for industry	23195
BE	2004	2004	2004	0	0	2	Export	156	China	CHN	716	Zimbabwe	ZWE	TOTAL	All Categories	113100000
BE	2016	2016	2016	2	0	2	Export	156	China	CHN	716	Zimbabwe	ZWE	32	Fuels and lubricants, processed	191255
BE	2015	2015	2015	1	0	2	Export	156	China	CHN	716	Zimbabwe	ZWE	6	Consumption goods nes	70261276
BE	2008	2008	2008	1	0	2	Export	156	China	CHN	716	Zimbabwe	ZWE	6	Consumption goods nes	10976856
BE	2010	2010	2010	1	0	2	Export	156	China	CHN	716	Zimbabwe	ZWE	1	Food and beverages	640120
BE	2009	2009	2009	1	0	2	Export	156	China	CHN	716	Zimbabwe	ZWE	1	Food and beverages	140894
BE	2008	2008	2008	2	1	2	Export	156	China	CHN	716	Zimbabwe	ZWE	61	Consumption goods nes, durable	1896997
BE	2007	2007	2007	2	1	2	Export	156	China	CHN	716	Zimbabwe	ZWE	22	Industrial supplies nes, processed	72618459
BE	2002	2002	2002	2	1	2	Export	156	China	CHN	716	Zimbabwe	ZWE	62	Consumption goods nes, semi-durable	1394269
BE	2005	2005	2005	1	1	2	Export	156	China	CHN	716	Zimbabwe	ZWE	7	Goods nes	11515021
BE	2021	2021	2021	3	1	2	Export	156	China	CHN	716	Zimbabwe	ZWE	112	Food and beverages, primary, mainly for household consumption	61703
BE	2018	2018	2018	3	1	2	Export	156	China	CHN	716	Zimbabwe	ZWE	121	Food and beverages, processed, mainly for industry	153081
BE	2017	2017	2017	3	1	2	Export	156	China	CHN	716	Zimbabwe	ZWE	122	Food and beverages, processed, mainly for household consumption	7893053
BE	2013	2013	2013	2	1	2	Export	156	China	CHN	716	Zimbabwe	ZWE	61	Consumption goods nes, durable	6917918
BE	2001	2001	2001	2	1	2	Export	156	China	CHN	716	Zimbabwe	ZWE	61	Consumption goods nes, durable	680546
BE	2018	2018	2018	2	1	2	Export	156	China	CHN	716	Zimbabwe	ZWE	42	Parts and accessories of capital goods (except transport equipment)	31217953
BE	2011	2011	2011	2	1	2	Export	156	China	CHN	716	Zimbabwe	ZWE	21	Industrial supplies nes, primary	134290
BE	2020	2020	2020	2	1	2	Export	156	China	CHN	716	Zimbabwe	ZWE	63	Consumption goods nes, non-durable	19575655
BE	2008	2008	2008	2	1	2	Export	156	China	CHN	716	Zimbabwe	ZWE	22	Industrial supplies nes, processed	31822750
BE	1995	1995	1995	3	1	2	Export	156	China	CHN	716	Zimbabwe	ZWE	521	Transport equipment, other, industrial	63777
BE	2012	2012	2012	0	0	2	Export	156	China	CHN	716	Zimbabwe	ZWE	TOTAL	All Categories	430500000
BE	2011	2011	2011	2	0	2	Export	156	China	CHN	716	Zimbabwe	ZWE	12	Food and beverages, processed	4608736
BE	2014	2014	2014	3	1	2	Export	156	China	CHN	716	Zimbabwe	ZWE	522	Transport equipment, other, non-industrial	7515169
BE	2016	2016	2016	3	1	2	Export	156	China	CHN	716	Zimbabwe	ZWE	521	Transport equipment, other, industrial	20057478
BE	2016	2016	2016	2	1	2	Export	156	China	CHN	716	Zimbabwe	ZWE	41	Capital goods (except transport equipment)	138100000
BE	2003	2003	2003	3	1	2	Export	156	China	CHN	716	Zimbabwe	ZWE	121	Food and beverages, processed, mainly for industry	17148
BE	2020	2020	2020	3	1	2	Export	156	China	CHN	716	Zimbabwe	ZWE	521	Transport equipment, other, industrial	27531903
BE	2016	2016	2016	3	1	2	Export	156	China	CHN	716	Zimbabwe	ZWE	121	Food and beverages, processed, mainly for industry	485410
BE	2000	2000	2000	3	1	2	Export	156	China	CHN	716	Zimbabwe	ZWE	112	Food and beverages, primary, mainly for household consumption	201
BE	2002	2002	2002	3	1	2	Export	156	China	CHN	716	Zimbabwe	ZWE	322	Fuels and lubricants, processed (other than motor spirit)	30
BE	2010	2010	2010	0	0	2	Export	156	China	CHN	716	Zimbabwe	ZWE	TOTAL	All Categories	315900000
BE	2015	2015	2015	1	0	2	Export	156	China	CHN	716	Zimbabwe	ZWE	1	Food and beverages	854827
BE	1998	1998	1998	1	0	2	Export	156	China	CHN	716	Zimbabwe	ZWE	4	Capital goods (except transport equipment), and parts and accessories thereof	21990819
BE	2002	2002	2002	2	1	2	Export	156	China	CHN	716	Zimbabwe	ZWE	42	Parts and accessories of capital goods (except transport equipment)	998100
BE	2013	2013	2013	2	1	2	Export	156	China	CHN	716	Zimbabwe	ZWE	41	Capital goods (except transport equipment)	130800000
BE	2002	2002	2002	1	0	2	Export	156	China	CHN	716	Zimbabwe	ZWE	4	Capital goods (except transport equipment), and parts and accessories thereof	2592304
BE	2006	2006	2006	0	0	2	Export	156	China	CHN	716	Zimbabwe	ZWE	TOTAL	All Categories	136300000
BE	2005	2005	2005	3	1	2	Export	156	China	CHN	716	Zimbabwe	ZWE	121	Food and beverages, processed, mainly for industry	20520
BE	2006	2006	2006	2	0	2	Export	156	China	CHN	716	Zimbabwe	ZWE	32	Fuels and lubricants, processed	1143561
BE	2021	2021	2021	2	1	2	Export	156	China	CHN	716	Zimbabwe	ZWE	21	Industrial supplies nes, primary	599132
BE	2010	2010	2010	3	1	2	Export	156	China	CHN	716	Zimbabwe	ZWE	522	Transport equipment, other, non-industrial	7135742
BE	2010	2010	2010	2	1	2	Export	156	China	CHN	716	Zimbabwe	ZWE	41	Capital goods (except transport equipment)	130600000
BE	2002	2002	2002	1	0	2	Export	156	China	CHN	716	Zimbabwe	ZWE	3	Fuels and lubricants	30
BE	2004	2004	2004	2	1	2	Export	156	China	CHN	716	Zimbabwe	ZWE	61	Consumption goods nes, durable	942154
BE	2007	2007	2007	2	1	2	Export	156	China	CHN	716	Zimbabwe	ZWE	63	Consumption goods nes, non-durable	13111479
BE	2006	2006	2006	2	1	2	Export	156	China	CHN	716	Zimbabwe	ZWE	51	Transport equipment, passenger motor cars	7071
BE	2009	2009	2009	3	1	2	Export	156	China	CHN	716	Zimbabwe	ZWE	122	Food and beverages, processed, mainly for household consumption	113782
BE	2016	2016	2016	2	1	2	Export	156	China	CHN	716	Zimbabwe	ZWE	61	Consumption goods nes, durable	7734215
BE	2018	2018	2018	2	1	2	Export	156	China	CHN	716	Zimbabwe	ZWE	22	Industrial supplies nes, processed	134900000
BE	2019	2019	2019	1	0	2	Export	156	China	CHN	716	Zimbabwe	ZWE	4	Capital goods (except transport equipment), and parts and accessories thereof	124900000
BE	2019	2019	2019	3	1	2	Export	156	China	CHN	716	Zimbabwe	ZWE	122	Food and beverages, processed, mainly for household consumption	10622975
BE	2000	2000	2000	1	0	2	Export	156	China	CHN	716	Zimbabwe	ZWE	1	Food and beverages	17465
BE	2001	2001	2001	2	1	2	Export	156	China	CHN	716	Zimbabwe	ZWE	63	Consumption goods nes, non-durable	3100104
BE	2020	2020	2020	2	0	2	Export	156	China	CHN	716	Zimbabwe	ZWE	32	Fuels and lubricants, processed	226040
BE	2012	2012	2012	2	1	2	Export	156	China	CHN	716	Zimbabwe	ZWE	63	Consumption goods nes, non-durable	11098291
BE	2019	2019	2019	2	1	2	Export	156	China	CHN	716	Zimbabwe	ZWE	21	Industrial supplies nes, primary	702591
BE	2019	2019	2019	3	1	2	Export	156	China	CHN	716	Zimbabwe	ZWE	121	Food and beverages, processed, mainly for industry	196142
BE	2013	2013	2013	3	1	2	Export	156	China	CHN	716	Zimbabwe	ZWE	521	Transport equipment, other, industrial	33755534
BE	2009	2009	2009	2	1	2	Export	156	China	CHN	716	Zimbabwe	ZWE	42	Parts and accessories of capital goods (except transport equipment)	8457043
BE	2021	2021	2021	2	1	2	Export	156	China	CHN	716	Zimbabwe	ZWE	63	Consumption goods nes, non-durable	38778280
BE	2016	2016	2016	2	1	2	Export	156	China	CHN	716	Zimbabwe	ZWE	22	Industrial supplies nes, processed	91264820
BE	2001	2001	2001	2	1	2	Export	156	China	CHN	716	Zimbabwe	ZWE	51	Transport equipment, passenger motor cars	19000
BE	2020	2020	2020	3	1	2	Export	156	China	CHN	716	Zimbabwe	ZWE	322	Fuels and lubricants, processed (other than motor spirit)	82430
BE	2020	2020	2020	1	0	2	Export	156	China	CHN	716	Zimbabwe	ZWE	4	Capital goods (except transport equipment), and parts and accessories thereof	219700000
BE	2012	2012	2012	2	0	2	Export	156	China	CHN	716	Zimbabwe	ZWE	52	Transport equipment, other	41270503
BE	2015	2015	2015	3	1	2	Export	156	China	CHN	716	Zimbabwe	ZWE	522	Transport equipment, other, non-industrial	6291093
BE	2009	2009	2009	2	1	2	Export	156	China	CHN	716	Zimbabwe	ZWE	22	Industrial supplies nes, processed	39070131
BE	2001	2001	2001	2	1	2	Export	156	China	CHN	716	Zimbabwe	ZWE	21	Industrial supplies nes, primary	589660
BE	2002	2002	2002	3	1	2	Export	156	China	CHN	716	Zimbabwe	ZWE	122	Food and beverages, processed, mainly for household consumption	186331
BE	2015	2015	2015	2	0	2	Export	156	China	CHN	716	Zimbabwe	ZWE	32	Fuels and lubricants, processed	81924
BE	2009	2009	2009	2	0	2	Export	156	China	CHN	716	Zimbabwe	ZWE	12	Food and beverages, processed	139454
BE	2010	2010	2010	2	0	2	Export	156	China	CHN	716	Zimbabwe	ZWE	32	Fuels and lubricants, processed	1276861
BE	2020	2020	2020	2	0	2	Export	156	China	CHN	716	Zimbabwe	ZWE	52	Transport equipment, other	31592703
BE	2000	2000	2000	2	1	2	Export	156	China	CHN	716	Zimbabwe	ZWE	22	Industrial supplies nes, processed	10896385
BE	2013	2013	2013	2	1	2	Export	156	China	CHN	716	Zimbabwe	ZWE	53	Parts and accessories of transport equipment	20691888
BE	2006	2006	2006	2	1	2	Export	156	China	CHN	716	Zimbabwe	ZWE	22	Industrial supplies nes, processed	25032028
BE	2012	2012	2012	2	1	2	Export	156	China	CHN	716	Zimbabwe	ZWE	22	Industrial supplies nes, processed	124900000
BE	2020	2020	2020	2	1	2	Export	156	China	CHN	716	Zimbabwe	ZWE	41	Capital goods (except transport equipment)	144600000
BE	2020	2020	2020	3	1	2	Export	156	China	CHN	716	Zimbabwe	ZWE	112	Food and beverages, primary, mainly for household consumption	15668
BE	2006	2006	2006	2	1	2	Export	156	China	CHN	716	Zimbabwe	ZWE	42	Parts and accessories of capital goods (except transport equipment)	3084699
BE	2017	2017	2017	2	0	2	Export	156	China	CHN	716	Zimbabwe	ZWE	32	Fuels and lubricants, processed	9866
BE	2007	2007	2007	2	1	2	Export	156	China	CHN	716	Zimbabwe	ZWE	41	Capital goods (except transport equipment)	70410906
BE	2009	2009	2009	3	1	2	Export	156	China	CHN	716	Zimbabwe	ZWE	121	Food and beverages, processed, mainly for industry	25672
BE	2006	2006	2006	2	1	2	Export	156	China	CHN	716	Zimbabwe	ZWE	62	Consumption goods nes, semi-durable	3575598
BE	2012	2012	2012	2	1	2	Export	156	China	CHN	716	Zimbabwe	ZWE	51	Transport equipment, passenger motor cars	141656
BE	2020	2020	2020	3	1	2	Export	156	China	CHN	716	Zimbabwe	ZWE	121	Food and beverages, processed, mainly for industry	133633
BE	2013	2013	2013	2	1	2	Export	156	China	CHN	716	Zimbabwe	ZWE	21	Industrial supplies nes, primary	305335
BE	2012	2012	2012	2	1	2	Export	156	China	CHN	716	Zimbabwe	ZWE	42	Parts and accessories of capital goods (except transport equipment)	21804153
BE	2014	2014	2014	1	0	2	Export	156	China	CHN	716	Zimbabwe	ZWE	5	Transport equipment, and parts and accessories thereof	50617119
BE	2003	2003	2003	3	1	2	Export	156	China	CHN	716	Zimbabwe	ZWE	122	Food and beverages, processed, mainly for household consumption	436371
BE	2021	2021	2021	2	1	2	Export	156	China	CHN	716	Zimbabwe	ZWE	41	Capital goods (except transport equipment)	229800000
BE	2013	2013	2013	1	0	2	Export	156	China	CHN	716	Zimbabwe	ZWE	1	Food and beverages	1765018
BE	2021	2021	2021	1	0	2	Export	156	China	CHN	716	Zimbabwe	ZWE	1	Food and beverages	358015
BE	2013	2013	2013	2	1	2	Export	156	China	CHN	716	Zimbabwe	ZWE	42	Parts and accessories of capital goods (except transport equipment)	24160218
BE	2012	2012	2012	1	0	2	Export	156	China	CHN	716	Zimbabwe	ZWE	4	Capital goods (except transport equipment), and parts and accessories thereof	180300000
BE	2018	2018	2018	2	0	2	Export	156	China	CHN	716	Zimbabwe	ZWE	11	Food and beverages, primary	21786
BE	2004	2004	2004	2	1	2	Export	156	China	CHN	716	Zimbabwe	ZWE	21	Industrial supplies nes, primary	126350
BE	2016	2016	2016	2	1	2	Export	156	China	CHN	716	Zimbabwe	ZWE	42	Parts and accessories of capital goods (except transport equipment)	39459228
BE	2000	2000	2000	2	0	2	Export	156	China	CHN	716	Zimbabwe	ZWE	52	Transport equipment, other	1440578
BE	2018	2018	2018	1	0	2	Export	156	China	CHN	716	Zimbabwe	ZWE	5	Transport equipment, and parts and accessories thereof	79520884
BE	2013	2013	2013	2	1	2	Export	156	China	CHN	716	Zimbabwe	ZWE	22	Industrial supplies nes, processed	128700000
BE	2003	2003	2003	3	1	2	Export	156	China	CHN	716	Zimbabwe	ZWE	112	Food and beverages, primary, mainly for household consumption	93099
BE	2014	2014	2014	3	1	2	Export	156	China	CHN	716	Zimbabwe	ZWE	122	Food and beverages, processed, mainly for household consumption	5850312
BE	2014	2014	2014	3	1	2	Export	156	China	CHN	716	Zimbabwe	ZWE	521	Transport equipment, other, industrial	23681888
BE	1999	1999	1999	2	1	2	Export	156	China	CHN	716	Zimbabwe	ZWE	22	Industrial supplies nes, processed	10308063
BE	2007	2007	2007	3	1	2	Export	156	China	CHN	716	Zimbabwe	ZWE	521	Transport equipment, other, industrial	17883392
BE	1995	1995	1995	2	1	2	Export	156	China	CHN	716	Zimbabwe	ZWE	42	Parts and accessories of capital goods (except transport equipment)	416010
BE	2013	2013	2013	0	0	2	Export	156	China	CHN	716	Zimbabwe	ZWE	TOTAL	All Categories	413800000
BE	2007	2007	2007	1	0	2	Export	156	China	CHN	716	Zimbabwe	ZWE	1	Food and beverages	28725
BE	2019	2019	2019	2	1	2	Export	156	China	CHN	716	Zimbabwe	ZWE	62	Consumption goods nes, semi-durable	16799166
BE	1999	1999	1999	2	1	2	Export	156	China	CHN	716	Zimbabwe	ZWE	53	Parts and accessories of transport equipment	1170098
BE	2000	2000	2000	3	1	2	Export	156	China	CHN	716	Zimbabwe	ZWE	522	Transport equipment, other, non-industrial	376744
BE	1998	1998	1998	2	1	2	Export	156	China	CHN	716	Zimbabwe	ZWE	22	Industrial supplies nes, processed	31786707
BE	2003	2003	2003	2	0	2	Export	156	China	CHN	716	Zimbabwe	ZWE	12	Food and beverages, processed	453519
BE	2010	2010	2010	2	1	2	Export	156	China	CHN	716	Zimbabwe	ZWE	21	Industrial supplies nes, primary	210072
BE	2006	2006	2006	3	1	2	Export	156	China	CHN	716	Zimbabwe	ZWE	121	Food and beverages, processed, mainly for industry	10500
BE	2020	2020	2020	1	0	2	Export	156	China	CHN	716	Zimbabwe	ZWE	5	Transport equipment, and parts and accessories thereof	69032183
BE	2008	2008	2008	1	0	2	Export	156	China	CHN	716	Zimbabwe	ZWE	4	Capital goods (except transport equipment), and parts and accessories thereof	73194613
BE	2007	2007	2007	2	1	2	Export	156	China	CHN	716	Zimbabwe	ZWE	21	Industrial supplies nes, primary	17055
BE	2002	2002	2002	1	0	2	Export	156	China	CHN	716	Zimbabwe	ZWE	2	Industrial supplies nes	24489112
BE	2014	2014	2014	2	0	2	Export	156	China	CHN	716	Zimbabwe	ZWE	11	Food and beverages, primary	1716
BE	1999	1999	1999	1	1	2	Export	156	China	CHN	716	Zimbabwe	ZWE	7	Goods nes	20343
BE	2005	2005	2005	2	1	2	Export	156	China	CHN	716	Zimbabwe	ZWE	22	Industrial supplies nes, processed	20790887
BE	2002	2002	2002	2	0	2	Export	156	China	CHN	716	Zimbabwe	ZWE	12	Food and beverages, processed	186451
BE	2016	2016	2016	1	0	2	Export	156	China	CHN	716	Zimbabwe	ZWE	1	Food and beverages	15331096
BE	2007	2007	2007	2	0	2	Export	156	China	CHN	716	Zimbabwe	ZWE	52	Transport equipment, other	19901852
BE	2008	2008	2008	0	0	2	Export	156	China	CHN	716	Zimbabwe	ZWE	TOTAL	All Categories	133100000
BE	2018	2018	2018	2	1	2	Export	156	China	CHN	716	Zimbabwe	ZWE	53	Parts and accessories of transport equipment	33799305
BE	2005	2005	2005	2	1	2	Export	156	China	CHN	716	Zimbabwe	ZWE	63	Consumption goods nes, non-durable	2450247
BE	2005	2005	2005	3	1	2	Export	156	China	CHN	716	Zimbabwe	ZWE	122	Food and beverages, processed, mainly for household consumption	40593
BE	2002	2002	2002	2	1	2	Export	156	China	CHN	716	Zimbabwe	ZWE	53	Parts and accessories of transport equipment	411361
BE	2011	2011	2011	2	1	2	Export	156	China	CHN	716	Zimbabwe	ZWE	61	Consumption goods nes, durable	6272189
BE	2018	2018	2018	3	1	2	Export	156	China	CHN	716	Zimbabwe	ZWE	122	Food and beverages, processed, mainly for household consumption	5030413
BE	2016	2016	2016	3	1	2	Export	156	China	CHN	716	Zimbabwe	ZWE	522	Transport equipment, other, non-industrial	4877353
BE	2020	2020	2020	1	0	2	Export	156	China	CHN	716	Zimbabwe	ZWE	3	Fuels and lubricants	226040
BE	1999	1999	1999	1	0	2	Export	156	China	CHN	716	Zimbabwe	ZWE	5	Transport equipment, and parts and accessories thereof	3717946
BE	2013	2013	2013	3	1	2	Export	156	China	CHN	716	Zimbabwe	ZWE	121	Food and beverages, processed, mainly for industry	158780
BE	2010	2010	2010	3	1	2	Export	156	China	CHN	716	Zimbabwe	ZWE	121	Food and beverages, processed, mainly for industry	104396
BE	2001	2001	2001	1	0	2	Export	156	China	CHN	716	Zimbabwe	ZWE	4	Capital goods (except transport equipment), and parts and accessories thereof	8860525
BE	2004	2004	2004	3	1	2	Export	156	China	CHN	716	Zimbabwe	ZWE	322	Fuels and lubricants, processed (other than motor spirit)	125108
BE	2008	2008	2008	1	0	2	Export	156	China	CHN	716	Zimbabwe	ZWE	1	Food and beverages	3472911
BE	2014	2014	2014	1	0	2	Export	156	China	CHN	716	Zimbabwe	ZWE	4	Capital goods (except transport equipment), and parts and accessories thereof	157100000
BE	2005	2005	2005	2	0	2	Export	156	China	CHN	716	Zimbabwe	ZWE	12	Food and beverages, processed	61113
BE	2012	2012	2012	1	1	2	Export	156	China	CHN	716	Zimbabwe	ZWE	7	Goods nes	773
BE	2019	2019	2019	3	1	2	Export	156	China	CHN	716	Zimbabwe	ZWE	522	Transport equipment, other, non-industrial	3194550
BE	1998	1998	1998	2	1	2	Export	156	China	CHN	716	Zimbabwe	ZWE	63	Consumption goods nes, non-durable	711256
BE	2020	2020	2020	1	0	2	Export	156	China	CHN	716	Zimbabwe	ZWE	6	Consumption goods nes	64210257
BE	2011	2011	2011	2	0	2	Export	156	China	CHN	716	Zimbabwe	ZWE	32	Fuels and lubricants, processed	1304758
BE	2009	2009	2009	2	1	2	Export	156	China	CHN	716	Zimbabwe	ZWE	21	Industrial supplies nes, primary	95465
BE	2021	2021	2021	2	0	2	Export	156	China	CHN	716	Zimbabwe	ZWE	32	Fuels and lubricants, processed	147775
BE	2004	2004	2004	2	0	2	Export	156	China	CHN	716	Zimbabwe	ZWE	32	Fuels and lubricants, processed	172759
BE	1998	1998	1998	0	0	2	Export	156	China	CHN	716	Zimbabwe	ZWE	TOTAL	All Categories	104800000
BE	2017	2017	2017	1	0	2	Export	156	China	CHN	716	Zimbabwe	ZWE	6	Consumption goods nes	54968226
BE	2002	2002	2002	1	0	2	Export	156	China	CHN	716	Zimbabwe	ZWE	6	Consumption goods nes	2887021
BE	2013	2013	2013	2	1	2	Export	156	China	CHN	716	Zimbabwe	ZWE	51	Transport equipment, passenger motor cars	159780
BE	2011	2011	2011	3	1	2	Export	156	China	CHN	716	Zimbabwe	ZWE	522	Transport equipment, other, non-industrial	7566291
BE	1995	1995	1995	1	0	2	Export	156	China	CHN	716	Zimbabwe	ZWE	6	Consumption goods nes	2413801
BE	2007	2007	2007	1	0	2	Export	156	China	CHN	716	Zimbabwe	ZWE	4	Capital goods (except transport equipment), and parts and accessories thereof	80013820
BE	2002	2002	2002	2	0	2	Export	156	China	CHN	716	Zimbabwe	ZWE	32	Fuels and lubricants, processed	30
BE	2005	2005	2005	2	1	2	Export	156	China	CHN	716	Zimbabwe	ZWE	41	Capital goods (except transport equipment)	25548190
BE	2020	2020	2020	2	1	2	Export	156	China	CHN	716	Zimbabwe	ZWE	53	Parts and accessories of transport equipment	37247876
BE	2000	2000	2000	2	0	2	Export	156	China	CHN	716	Zimbabwe	ZWE	32	Fuels and lubricants, processed	8260
BE	2008	2008	2008	3	1	2	Export	156	China	CHN	716	Zimbabwe	ZWE	122	Food and beverages, processed, mainly for household consumption	12351
BE	2007	2007	2007	3	1	2	Export	156	China	CHN	716	Zimbabwe	ZWE	122	Food and beverages, processed, mainly for household consumption	3975
BE	2001	2001	2001	2	0	2	Export	156	China	CHN	716	Zimbabwe	ZWE	32	Fuels and lubricants, processed	14963
BE	2006	2006	2006	1	0	2	Export	156	China	CHN	716	Zimbabwe	ZWE	1	Food and beverages	22260
BE	2006	2006	2006	3	1	2	Export	156	China	CHN	716	Zimbabwe	ZWE	521	Transport equipment, other, industrial	13511426
BE	2003	2003	2003	1	0	2	Export	156	China	CHN	716	Zimbabwe	ZWE	4	Capital goods (except transport equipment), and parts and accessories thereof	10301809
BE	2021	2021	2021	2	1	2	Export	156	China	CHN	716	Zimbabwe	ZWE	42	Parts and accessories of capital goods (except transport equipment)	75424692
BE	2003	2003	2003	2	1	2	Export	156	China	CHN	716	Zimbabwe	ZWE	41	Capital goods (except transport equipment)	8816141
BE	2021	2021	2021	1	0	2	Export	156	China	CHN	716	Zimbabwe	ZWE	5	Transport equipment, and parts and accessories thereof	112000000
BE	2016	2016	2016	1	1	2	Export	156	China	CHN	716	Zimbabwe	ZWE	7	Goods nes	581788
BE	2011	2011	2011	3	1	2	Export	156	China	CHN	716	Zimbabwe	ZWE	121	Food and beverages, processed, mainly for industry	75438
BE	2020	2020	2020	2	1	2	Export	156	China	CHN	716	Zimbabwe	ZWE	42	Parts and accessories of capital goods (except transport equipment)	75100138
BE	2013	2013	2013	1	0	2	Export	156	China	CHN	716	Zimbabwe	ZWE	5	Transport equipment, and parts and accessories thereof	62887471
BE	2011	2011	2011	1	0	2	Export	156	China	CHN	716	Zimbabwe	ZWE	1	Food and beverages	8924342
BE	2005	2005	2005	2	1	2	Export	156	China	CHN	716	Zimbabwe	ZWE	42	Parts and accessories of capital goods (except transport equipment)	4678303
BE	2001	2001	2001	2	0	2	Export	156	China	CHN	716	Zimbabwe	ZWE	12	Food and beverages, processed	19368
BE	2016	2016	2016	0	0	2	Export	156	China	CHN	716	Zimbabwe	ZWE	TOTAL	All Categories	387500000
BE	2019	2019	2019	2	1	2	Export	156	China	CHN	716	Zimbabwe	ZWE	63	Consumption goods nes, non-durable	17463211
BE	2014	2014	2014	2	1	2	Export	156	China	CHN	716	Zimbabwe	ZWE	42	Parts and accessories of capital goods (except transport equipment)	26408326
BE	2008	2008	2008	2	1	2	Export	156	China	CHN	716	Zimbabwe	ZWE	21	Industrial supplies nes, primary	22586
BE	2000	2000	2000	3	1	2	Export	156	China	CHN	716	Zimbabwe	ZWE	111	Food and beverages, primary, mainly for industry	8935
BE	2003	2003	2003	0	0	2	Export	156	China	CHN	716	Zimbabwe	ZWE	TOTAL	All Categories	30265722
BE	2018	2018	2018	2	1	2	Export	156	China	CHN	716	Zimbabwe	ZWE	63	Consumption goods nes, non-durable	30630739
BE	2005	2005	2005	2	1	2	Export	156	China	CHN	716	Zimbabwe	ZWE	53	Parts and accessories of transport equipment	9325195
BE	2017	2017	2017	2	1	2	Export	156	China	CHN	716	Zimbabwe	ZWE	62	Consumption goods nes, semi-durable	29294426
BE	2010	2010	2010	2	0	2	Export	156	China	CHN	716	Zimbabwe	ZWE	12	Food and beverages, processed	640120
BE	2014	2014	2014	3	1	2	Export	156	China	CHN	716	Zimbabwe	ZWE	111	Food and beverages, primary, mainly for industry	238
BE	2001	2001	2001	3	1	2	Export	156	China	CHN	716	Zimbabwe	ZWE	112	Food and beverages, primary, mainly for household consumption	1770
BE	2017	2017	2017	1	0	2	Export	156	China	CHN	716	Zimbabwe	ZWE	2	Industrial supplies nes	103400000
BE	2013	2013	2013	1	0	2	Export	156	China	CHN	716	Zimbabwe	ZWE	2	Industrial supplies nes	129000000
BE	2010	2010	2010	2	1	2	Export	156	China	CHN	716	Zimbabwe	ZWE	63	Consumption goods nes, non-durable	9408262
BE	1995	1995	1995	1	0	2	Export	156	China	CHN	716	Zimbabwe	ZWE	5	Transport equipment, and parts and accessories thereof	1213528
BE	2003	2003	2003	3	1	2	Export	156	China	CHN	716	Zimbabwe	ZWE	522	Transport equipment, other, non-industrial	541764
BE	2014	2014	2014	2	1	2	Export	156	China	CHN	716	Zimbabwe	ZWE	22	Industrial supplies nes, processed	114100000
BE	2018	2018	2018	1	0	2	Export	156	China	CHN	716	Zimbabwe	ZWE	3	Fuels and lubricants	120221
BE	2000	2000	2000	2	1	2	Export	156	China	CHN	716	Zimbabwe	ZWE	53	Parts and accessories of transport equipment	1085887
BE	2004	2004	2004	2	1	2	Export	156	China	CHN	716	Zimbabwe	ZWE	63	Consumption goods nes, non-durable	3064336
BE	2008	2008	2008	1	0	2	Export	156	China	CHN	716	Zimbabwe	ZWE	5	Transport equipment, and parts and accessories thereof	11933558
BE	2004	2004	2004	2	1	2	Export	156	China	CHN	716	Zimbabwe	ZWE	62	Consumption goods nes, semi-durable	5095675
BE	2018	2018	2018	1	0	2	Export	156	China	CHN	716	Zimbabwe	ZWE	6	Consumption goods nes	66845393
BE	2006	2006	2006	3	1	2	Export	156	China	CHN	716	Zimbabwe	ZWE	122	Food and beverages, processed, mainly for household consumption	11760
BE	2019	2019	2019	1	0	2	Export	156	China	CHN	716	Zimbabwe	ZWE	3	Fuels and lubricants	154665
BE	2012	2012	2012	1	0	2	Export	156	China	CHN	716	Zimbabwe	ZWE	5	Transport equipment, and parts and accessories thereof	61730818
BE	2018	2018	2018	3	1	2	Export	156	China	CHN	716	Zimbabwe	ZWE	322	Fuels and lubricants, processed (other than motor spirit)	21143
BE	1995	1995	1995	2	1	2	Export	156	China	CHN	716	Zimbabwe	ZWE	61	Consumption goods nes, durable	665876
BE	2001	2001	2001	0	0	2	Export	156	China	CHN	716	Zimbabwe	ZWE	TOTAL	All Categories	33264697
BE	2015	2015	2015	2	1	2	Export	156	China	CHN	716	Zimbabwe	ZWE	21	Industrial supplies nes, primary	1172285
BE	1995	1995	1995	3	1	2	Export	156	China	CHN	716	Zimbabwe	ZWE	522	Transport equipment, other, non-industrial	497348
BE	1998	1998	1998	2	1	2	Export	156	China	CHN	716	Zimbabwe	ZWE	53	Parts and accessories of transport equipment	831421
BE	2000	2000	2000	3	1	2	Export	156	China	CHN	716	Zimbabwe	ZWE	122	Food and beverages, processed, mainly for household consumption	8329
BE	2017	2017	2017	2	0	2	Export	156	China	CHN	716	Zimbabwe	ZWE	52	Transport equipment, other	22610881
BE	2018	2018	2018	2	0	2	Export	156	China	CHN	716	Zimbabwe	ZWE	52	Transport equipment, other	45450337
BE	2000	2000	2000	1	0	2	Export	156	China	CHN	716	Zimbabwe	ZWE	5	Transport equipment, and parts and accessories thereof	2526465
BE	2018	2018	2018	0	0	2	Export	156	China	CHN	716	Zimbabwe	ZWE	TOTAL	All Categories	445700000
BE	2014	2014	2014	2	1	2	Export	156	China	CHN	716	Zimbabwe	ZWE	53	Parts and accessories of transport equipment	18922712
BE	1995	1995	1995	0	0	2	Export	156	China	CHN	716	Zimbabwe	ZWE	TOTAL	All Categories	15285145
BE	2009	2009	2009	0	0	2	Export	156	China	CHN	716	Zimbabwe	ZWE	TOTAL	All Categories	156300000
BE	2003	2003	2003	2	1	2	Export	156	China	CHN	716	Zimbabwe	ZWE	22	Industrial supplies nes, processed	11768678
BE	1999	1999	1999	1	0	2	Export	156	China	CHN	716	Zimbabwe	ZWE	2	Industrial supplies nes	10328022
BE	2017	2017	2017	1	0	2	Export	156	China	CHN	716	Zimbabwe	ZWE	4	Capital goods (except transport equipment), and parts and accessories thereof	226500000
BE	2021	2021	2021	3	1	2	Export	156	China	CHN	716	Zimbabwe	ZWE	121	Food and beverages, processed, mainly for industry	107563
BE	2003	2003	2003	2	1	2	Export	156	China	CHN	716	Zimbabwe	ZWE	62	Consumption goods nes, semi-durable	1671089
BE	2004	2004	2004	3	1	2	Export	156	China	CHN	716	Zimbabwe	ZWE	121	Food and beverages, processed, mainly for industry	21736
BE	2021	2021	2021	3	1	2	Export	156	China	CHN	716	Zimbabwe	ZWE	111	Food and beverages, primary, mainly for industry	147
BE	2021	2021	2021	2	0	2	Export	156	China	CHN	716	Zimbabwe	ZWE	12	Food and beverages, processed	296165
BE	2004	2004	2004	2	1	2	Export	156	China	CHN	716	Zimbabwe	ZWE	53	Parts and accessories of transport equipment	4000462
BE	2015	2015	2015	2	1	2	Export	156	China	CHN	716	Zimbabwe	ZWE	62	Consumption goods nes, semi-durable	45932934
BE	2017	2017	2017	2	1	2	Export	156	China	CHN	716	Zimbabwe	ZWE	21	Industrial supplies nes, primary	1671644
BE	1995	1995	1995	2	1	2	Export	156	China	CHN	716	Zimbabwe	ZWE	62	Consumption goods nes, semi-durable	1639572
BE	2021	2021	2021	2	1	2	Export	156	China	CHN	716	Zimbabwe	ZWE	53	Parts and accessories of transport equipment	49986499
BE	2019	2019	2019	3	1	2	Export	156	China	CHN	716	Zimbabwe	ZWE	322	Fuels and lubricants, processed (other than motor spirit)	56077
BE	2006	2006	2006	1	0	2	Export	156	China	CHN	716	Zimbabwe	ZWE	2	Industrial supplies nes	25055113
BE	2014	2014	2014	2	0	2	Export	156	China	CHN	716	Zimbabwe	ZWE	32	Fuels and lubricants, processed	41100
BE	2011	2011	2011	1	0	2	Export	156	China	CHN	716	Zimbabwe	ZWE	5	Transport equipment, and parts and accessories thereof	42506559
BE	2002	2002	2002	3	1	2	Export	156	China	CHN	716	Zimbabwe	ZWE	112	Food and beverages, primary, mainly for household consumption	179955
BE	2000	2000	2000	1	0	2	Export	156	China	CHN	716	Zimbabwe	ZWE	6	Consumption goods nes	4422775
BE	2009	2009	2009	1	0	2	Export	156	China	CHN	716	Zimbabwe	ZWE	2	Industrial supplies nes	39165596
BE	2017	2017	2017	1	0	2	Export	156	China	CHN	716	Zimbabwe	ZWE	3	Fuels and lubricants	9866
BE	2019	2019	2019	1	0	2	Export	156	China	CHN	716	Zimbabwe	ZWE	6	Consumption goods nes	40038247
BE	2015	2015	2015	2	0	2	Export	156	China	CHN	716	Zimbabwe	ZWE	11	Food and beverages, primary	1197
BE	2019	2019	2019	1	0	2	Export	156	China	CHN	716	Zimbabwe	ZWE	1	Food and beverages	10819424
BE	2010	2010	2010	3	1	2	Export	156	China	CHN	716	Zimbabwe	ZWE	521	Transport equipment, other, industrial	4710327
BE	2016	2016	2016	1	0	2	Export	156	China	CHN	716	Zimbabwe	ZWE	2	Industrial supplies nes	91648195
BE	2018	2018	2018	2	1	2	Export	156	China	CHN	716	Zimbabwe	ZWE	62	Consumption goods nes, semi-durable	26249607
BE	2008	2008	2008	3	1	2	Export	156	China	CHN	716	Zimbabwe	ZWE	521	Transport equipment, other, industrial	5373640
BE	2004	2004	2004	1	0	2	Export	156	China	CHN	716	Zimbabwe	ZWE	4	Capital goods (except transport equipment), and parts and accessories thereof	30710545
BE	2003	2003	2003	3	1	2	Export	156	China	CHN	716	Zimbabwe	ZWE	322	Fuels and lubricants, processed (other than motor spirit)	28972
BE	2021	2021	2021	2	1	2	Export	156	China	CHN	716	Zimbabwe	ZWE	62	Consumption goods nes, semi-durable	50070350
BE	1998	1998	1998	1	1	2	Export	156	China	CHN	716	Zimbabwe	ZWE	7	Goods nes	45544610
BE	2016	2016	2016	2	0	2	Export	156	China	CHN	716	Zimbabwe	ZWE	52	Transport equipment, other	24934831
BE	2015	2015	2015	3	1	2	Export	156	China	CHN	716	Zimbabwe	ZWE	122	Food and beverages, processed, mainly for household consumption	320193
BE	1995	1995	1995	2	0	2	Export	156	China	CHN	716	Zimbabwe	ZWE	11	Food and beverages, primary	185779
BE	2007	2007	2007	0	0	2	Export	156	China	CHN	716	Zimbabwe	ZWE	TOTAL	All Categories	203300000
BE	2000	2000	2000	0	0	2	Export	156	China	CHN	716	Zimbabwe	ZWE	TOTAL	All Categories	31915928
BE	2016	2016	2016	2	1	2	Export	156	China	CHN	716	Zimbabwe	ZWE	63	Consumption goods nes, non-durable	12225016
BE	2020	2020	2020	2	1	2	Export	156	China	CHN	716	Zimbabwe	ZWE	21	Industrial supplies nes, primary	1101522
BE	2009	2009	2009	3	1	2	Export	156	China	CHN	716	Zimbabwe	ZWE	521	Transport equipment, other, industrial	6757519
BE	2019	2019	2019	3	1	2	Export	156	China	CHN	716	Zimbabwe	ZWE	521	Transport equipment, other, industrial	33858548
BE	2011	2011	2011	1	0	2	Export	156	China	CHN	716	Zimbabwe	ZWE	2	Industrial supplies nes	110100000
BE	2004	2004	2004	2	0	2	Export	156	China	CHN	716	Zimbabwe	ZWE	52	Transport equipment, other	4229559
BE	2016	2016	2016	2	1	2	Export	156	China	CHN	716	Zimbabwe	ZWE	53	Parts and accessories of transport equipment	15168647
BE	1999	1999	1999	2	1	2	Export	156	China	CHN	716	Zimbabwe	ZWE	41	Capital goods (except transport equipment)	6055065
BE	2016	2016	2016	2	1	2	Export	156	China	CHN	716	Zimbabwe	ZWE	62	Consumption goods nes, semi-durable	42179615
BE	2017	2017	2017	3	1	2	Export	156	China	CHN	716	Zimbabwe	ZWE	521	Transport equipment, other, industrial	17810395
BE	2010	2010	2010	2	1	2	Export	156	China	CHN	716	Zimbabwe	ZWE	51	Transport equipment, passenger motor cars	144153
BE	2019	2019	2019	1	1	2	Export	156	China	CHN	716	Zimbabwe	ZWE	7	Goods nes	675054
BE	2010	2010	2010	1	0	2	Export	156	China	CHN	716	Zimbabwe	ZWE	5	Transport equipment, and parts and accessories thereof	22147465
BE	1998	1998	1998	2	0	2	Export	156	China	CHN	716	Zimbabwe	ZWE	52	Transport equipment, other	1506419
BE	2013	2013	2013	2	1	2	Export	156	China	CHN	716	Zimbabwe	ZWE	62	Consumption goods nes, semi-durable	44722785
BE	2000	2000	2000	2	1	2	Export	156	China	CHN	716	Zimbabwe	ZWE	21	Industrial supplies nes, primary	132380
BE	2016	2016	2016	1	0	2	Export	156	China	CHN	716	Zimbabwe	ZWE	3	Fuels and lubricants	191255
BE	2001	2001	2001	3	1	2	Export	156	China	CHN	716	Zimbabwe	ZWE	121	Food and beverages, processed, mainly for industry	1760
BE	2010	2010	2010	2	1	2	Export	156	China	CHN	716	Zimbabwe	ZWE	62	Consumption goods nes, semi-durable	32940594
BE	2001	2001	2001	3	1	2	Export	156	China	CHN	716	Zimbabwe	ZWE	521	Transport equipment, other, industrial	84207
BE	2015	2015	2015	1	0	2	Export	156	China	CHN	716	Zimbabwe	ZWE	3	Fuels and lubricants	81924
BE	2002	2002	2002	3	1	2	Export	156	China	CHN	716	Zimbabwe	ZWE	121	Food and beverages, processed, mainly for industry	120
BE	2005	2005	2005	2	1	2	Export	156	China	CHN	716	Zimbabwe	ZWE	51	Transport equipment, passenger motor cars	20785
BE	2021	2021	2021	1	0	2	Export	156	China	CHN	716	Zimbabwe	ZWE	3	Fuels and lubricants	147775
BE	2001	2001	2001	2	1	2	Export	156	China	CHN	716	Zimbabwe	ZWE	22	Industrial supplies nes, processed	10814449
BE	2012	2012	2012	2	0	2	Export	156	China	CHN	716	Zimbabwe	ZWE	32	Fuels and lubricants, processed	631118
BE	2012	2012	2012	2	1	2	Export	156	China	CHN	716	Zimbabwe	ZWE	53	Parts and accessories of transport equipment	20318659
BE	2009	2009	2009	1	0	2	Export	156	China	CHN	716	Zimbabwe	ZWE	5	Transport equipment, and parts and accessories thereof	14232676
BE	1995	1995	1995	2	1	2	Export	156	China	CHN	716	Zimbabwe	ZWE	63	Consumption goods nes, non-durable	108353
BE	2010	2010	2010	2	1	2	Export	156	China	CHN	716	Zimbabwe	ZWE	22	Industrial supplies nes, processed	90772802
BE	2011	2011	2011	1	0	2	Export	156	China	CHN	716	Zimbabwe	ZWE	6	Consumption goods nes	56093722
BE	2001	2001	2001	1	0	2	Export	156	China	CHN	716	Zimbabwe	ZWE	2	Industrial supplies nes	11404109
BE	1995	1995	1995	3	1	2	Export	156	China	CHN	716	Zimbabwe	ZWE	112	Food and beverages, primary, mainly for household consumption	185779
BE	2010	2010	2010	1	0	2	Export	156	China	CHN	716	Zimbabwe	ZWE	6	Consumption goods nes	46352441
BE	2001	2001	2001	2	1	2	Export	156	China	CHN	716	Zimbabwe	ZWE	41	Capital goods (except transport equipment)	7285290
BE	2005	2005	2005	0	0	2	Export	156	China	CHN	716	Zimbabwe	ZWE	TOTAL	All Categories	125400000
BE	2014	2014	2014	2	1	2	Export	156	China	CHN	716	Zimbabwe	ZWE	62	Consumption goods nes, semi-durable	48841692
BE	2005	2005	2005	3	1	2	Export	156	China	CHN	716	Zimbabwe	ZWE	521	Transport equipment, other, industrial	37654567
BE	2004	2004	2004	1	0	2	Export	156	China	CHN	716	Zimbabwe	ZWE	3	Fuels and lubricants	172759
BE	2003	2003	2003	2	1	2	Export	156	China	CHN	716	Zimbabwe	ZWE	42	Parts and accessories of capital goods (except transport equipment)	1485668
BE	2017	2017	2017	3	1	2	Export	156	China	CHN	716	Zimbabwe	ZWE	522	Transport equipment, other, non-industrial	4800486
BE	2017	2017	2017	3	1	2	Export	156	China	CHN	716	Zimbabwe	ZWE	322	Fuels and lubricants, processed (other than motor spirit)	6059
BE	2000	2000	2000	1	1	2	Export	156	China	CHN	716	Zimbabwe	ZWE	7	Goods nes	5770201
BE	1999	1999	1999	3	1	2	Export	156	China	CHN	716	Zimbabwe	ZWE	522	Transport equipment, other, non-industrial	267389
BE	2012	2012	2012	1	0	2	Export	156	China	CHN	716	Zimbabwe	ZWE	2	Industrial supplies nes	125000000
BE	2016	2016	2016	1	0	2	Export	156	China	CHN	716	Zimbabwe	ZWE	4	Capital goods (except transport equipment), and parts and accessories thereof	177500000
BE	2011	2011	2011	1	1	2	Export	156	China	CHN	716	Zimbabwe	ZWE	7	Goods nes	4666829
BE	2009	2009	2009	2	1	2	Export	156	China	CHN	716	Zimbabwe	ZWE	61	Consumption goods nes, durable	1088006
BE	2005	2005	2005	2	1	2	Export	156	China	CHN	716	Zimbabwe	ZWE	61	Consumption goods nes, durable	2668877
BE	2018	2018	2018	2	0	2	Export	156	China	CHN	716	Zimbabwe	ZWE	32	Fuels and lubricants, processed	120221
BE	2020	2020	2020	3	1	2	Export	156	China	CHN	716	Zimbabwe	ZWE	122	Food and beverages, processed, mainly for household consumption	221201
BE	2015	2015	2015	3	1	2	Export	156	China	CHN	716	Zimbabwe	ZWE	322	Fuels and lubricants, processed (other than motor spirit)	74564
BE	2002	2002	2002	2	1	2	Export	156	China	CHN	716	Zimbabwe	ZWE	21	Industrial supplies nes, primary	13464554
BE	2011	2011	2011	3	1	2	Export	156	China	CHN	716	Zimbabwe	ZWE	322	Fuels and lubricants, processed (other than motor spirit)	144221
BE	2020	2020	2020	1	0	2	Export	156	China	CHN	716	Zimbabwe	ZWE	2	Industrial supplies nes	170600000
BE	2004	2004	2004	2	0	2	Export	156	China	CHN	716	Zimbabwe	ZWE	12	Food and beverages, processed	202917
BE	1998	1998	1998	1	0	2	Export	156	China	CHN	716	Zimbabwe	ZWE	5	Transport equipment, and parts and accessories thereof	2337840
BE	2004	2004	2004	1	0	2	Export	156	China	CHN	716	Zimbabwe	ZWE	2	Industrial supplies nes	29676980
BE	2015	2015	2015	2	1	2	Export	156	China	CHN	716	Zimbabwe	ZWE	61	Consumption goods nes, durable	10044579
BE	2004	2004	2004	3	1	2	Export	156	China	CHN	716	Zimbabwe	ZWE	112	Food and beverages, primary, mainly for household consumption	37518
BE	2006	2006	2006	1	0	2	Export	156	China	CHN	716	Zimbabwe	ZWE	6	Consumption goods nes	13343523
BE	2001	2001	2001	2	1	2	Export	156	China	CHN	716	Zimbabwe	ZWE	42	Parts and accessories of capital goods (except transport equipment)	1575235
BE	2001	2001	2001	1	0	2	Export	156	China	CHN	716	Zimbabwe	ZWE	5	Transport equipment, and parts and accessories thereof	1880103
BE	2002	2002	2002	2	1	2	Export	156	China	CHN	716	Zimbabwe	ZWE	41	Capital goods (except transport equipment)	1594204
BE	2015	2015	2015	0	0	2	Export	156	China	CHN	716	Zimbabwe	ZWE	TOTAL	All Categories	543300000
BE	2008	2008	2008	3	1	2	Export	156	China	CHN	716	Zimbabwe	ZWE	111	Food and beverages, primary, mainly for industry	3450400
BE	2015	2015	2015	2	1	2	Export	156	China	CHN	716	Zimbabwe	ZWE	63	Consumption goods nes, non-durable	14283763
BE	2021	2021	2021	1	0	2	Export	156	China	CHN	716	Zimbabwe	ZWE	6	Consumption goods nes	105300000
BE	1999	1999	1999	2	1	2	Export	156	China	CHN	716	Zimbabwe	ZWE	51	Transport equipment, passenger motor cars	54360
BE	2019	2019	2019	2	1	2	Export	156	China	CHN	716	Zimbabwe	ZWE	61	Consumption goods nes, durable	5775870
BE	1998	1998	1998	2	1	2	Export	156	China	CHN	716	Zimbabwe	ZWE	21	Industrial supplies nes, primary	100735
BE	1998	1998	1998	1	0	2	Export	156	China	CHN	716	Zimbabwe	ZWE	2	Industrial supplies nes	31887442
BE	2007	2007	2007	1	0	2	Export	156	China	CHN	716	Zimbabwe	ZWE	6	Consumption goods nes	18560441
BE	2015	2015	2015	2	1	2	Export	156	China	CHN	716	Zimbabwe	ZWE	22	Industrial supplies nes, processed	138900000
BE	2019	2019	2019	2	1	2	Export	156	China	CHN	716	Zimbabwe	ZWE	51	Transport equipment, passenger motor cars	102200
BE	2018	2018	2018	2	1	2	Export	156	China	CHN	716	Zimbabwe	ZWE	41	Capital goods (except transport equipment)	126400000
BE	2010	2010	2010	1	0	2	Export	156	China	CHN	716	Zimbabwe	ZWE	2	Industrial supplies nes	90982874
BE	2008	2008	2008	2	1	2	Export	156	China	CHN	716	Zimbabwe	ZWE	42	Parts and accessories of capital goods (except transport equipment)	11998798
BE	2019	2019	2019	2	0	2	Export	156	China	CHN	716	Zimbabwe	ZWE	52	Transport equipment, other	37053098
BE	2019	2019	2019	2	1	2	Export	156	China	CHN	716	Zimbabwe	ZWE	42	Parts and accessories of capital goods (except transport equipment)	28064328
BE	2007	2007	2007	2	1	2	Export	156	China	CHN	716	Zimbabwe	ZWE	62	Consumption goods nes, semi-durable	4850392
BE	2006	2006	2006	3	1	2	Export	156	China	CHN	716	Zimbabwe	ZWE	522	Transport equipment, other, non-industrial	1159296
BE	2015	2015	2015	1	0	2	Export	156	China	CHN	716	Zimbabwe	ZWE	5	Transport equipment, and parts and accessories thereof	58745314
BE	2013	2013	2013	1	0	2	Export	156	China	CHN	716	Zimbabwe	ZWE	3	Fuels and lubricants	48620
BE	2014	2014	2014	3	1	2	Export	156	China	CHN	716	Zimbabwe	ZWE	322	Fuels and lubricants, processed (other than motor spirit)	4833
BE	2012	2012	2012	3	1	2	Export	156	China	CHN	716	Zimbabwe	ZWE	322	Fuels and lubricants, processed (other than motor spirit)	490583
BE	2009	2009	2009	1	0	2	Export	156	China	CHN	716	Zimbabwe	ZWE	6	Consumption goods nes	20281524
BE	2013	2013	2013	2	0	2	Export	156	China	CHN	716	Zimbabwe	ZWE	12	Food and beverages, processed	1765018
BE	2004	2004	2004	2	0	2	Export	156	China	CHN	716	Zimbabwe	ZWE	11	Food and beverages, primary	37518
BE	2007	2007	2007	2	1	2	Export	156	China	CHN	716	Zimbabwe	ZWE	53	Parts and accessories of transport equipment	4455046
BE	2014	2014	2014	1	0	2	Export	156	China	CHN	716	Zimbabwe	ZWE	1	Food and beverages	6223456
BE	2008	2008	2008	2	1	2	Export	156	China	CHN	716	Zimbabwe	ZWE	53	Parts and accessories of transport equipment	4529872
BE	1998	1998	1998	1	0	2	Export	156	China	CHN	716	Zimbabwe	ZWE	6	Consumption goods nes	3015783
BE	2001	2001	2001	1	0	2	Export	156	China	CHN	716	Zimbabwe	ZWE	6	Consumption goods nes	5286236
BE	2011	2011	2011	2	1	2	Export	156	China	CHN	894	Zambia	ZMB	21	Industrial supplies nes, primary	197027
BE	2013	2013	2013	2	0	2	Export	156	China	CHN	894	Zambia	ZMB	32	Fuels and lubricants, processed	293423
BE	2005	2005	2005	2	1	2	Export	156	China	CHN	894	Zambia	ZMB	42	Parts and accessories of capital goods (except transport equipment)	3488159
BE	2015	2015	2015	2	1	2	Export	156	China	CHN	894	Zambia	ZMB	51	Transport equipment, passenger motor cars	4501997
BE	1999	1999	1999	2	1	2	Export	156	China	CHN	894	Zambia	ZMB	63	Consumption goods nes, non-durable	403518
BE	2011	2011	2011	1	0	2	Export	156	China	CHN	894	Zambia	ZMB	2	Industrial supplies nes	223300000
BE	2004	2004	2004	2	1	2	Export	156	China	CHN	894	Zambia	ZMB	41	Capital goods (except transport equipment)	23371788
BE	2020	2020	2020	1	1	2	Export	156	China	CHN	894	Zambia	ZMB	7	Goods nes	937746
BE	2018	2018	2018	1	0	2	Export	156	China	CHN	894	Zambia	ZMB	5	Transport equipment, and parts and accessories thereof	150100000
BE	2015	2015	2015	2	1	2	Export	156	China	CHN	894	Zambia	ZMB	21	Industrial supplies nes, primary	296357
BE	2020	2020	2020	1	0	2	Export	156	China	CHN	894	Zambia	ZMB	6	Consumption goods nes	103500000
BE	1995	1995	1995	2	1	2	Export	156	China	CHN	894	Zambia	ZMB	22	Industrial supplies nes, processed	3955435
BE	2015	2015	2015	2	1	2	Export	156	China	CHN	894	Zambia	ZMB	63	Consumption goods nes, non-durable	11727108
BE	2019	2019	2019	1	0	2	Export	156	China	CHN	894	Zambia	ZMB	3	Fuels and lubricants	990856
BE	2004	2004	2004	2	0	2	Export	156	China	CHN	894	Zambia	ZMB	11	Food and beverages, primary	291793
BE	2002	2002	2002	3	1	2	Export	156	China	CHN	894	Zambia	ZMB	122	Food and beverages, processed, mainly for household consumption	12432
BE	2011	2011	2011	1	0	2	Export	156	China	CHN	894	Zambia	ZMB	4	Capital goods (except transport equipment), and parts and accessories thereof	272200000
BE	2021	2021	2021	2	1	2	Export	156	China	CHN	894	Zambia	ZMB	63	Consumption goods nes, non-durable	36971414
BE	2014	2014	2014	2	0	2	Export	156	China	CHN	894	Zambia	ZMB	11	Food and beverages, primary	85027
BE	2002	2002	2002	3	1	2	Export	156	China	CHN	894	Zambia	ZMB	521	Transport equipment, other, industrial	120083
BE	2003	2003	2003	2	1	2	Export	156	China	CHN	894	Zambia	ZMB	42	Parts and accessories of capital goods (except transport equipment)	2020141
BE	2002	2002	2002	2	0	2	Export	156	China	CHN	894	Zambia	ZMB	32	Fuels and lubricants, processed	15410
BE	2002	2002	2002	2	1	2	Export	156	China	CHN	894	Zambia	ZMB	21	Industrial supplies nes, primary	4100
BE	2003	2003	2003	3	1	2	Export	156	China	CHN	894	Zambia	ZMB	121	Food and beverages, processed, mainly for industry	9888
BE	2008	2008	2008	1	0	2	Export	156	China	CHN	894	Zambia	ZMB	3	Fuels and lubricants	363977
BE	2012	2012	2012	2	1	2	Export	156	China	CHN	894	Zambia	ZMB	42	Parts and accessories of capital goods (except transport equipment)	65698700
BE	2008	2008	2008	2	1	2	Export	156	China	CHN	894	Zambia	ZMB	51	Transport equipment, passenger motor cars	383279
BE	2011	2011	2011	2	0	2	Export	156	China	CHN	894	Zambia	ZMB	32	Fuels and lubricants, processed	57650
BE	2021	2021	2021	2	0	2	Export	156	China	CHN	894	Zambia	ZMB	11	Food and beverages, primary	178481
BE	2015	2015	2015	2	0	2	Export	156	China	CHN	894	Zambia	ZMB	12	Food and beverages, processed	30869943
BE	2003	2003	2003	1	0	2	Export	156	China	CHN	894	Zambia	ZMB	1	Food and beverages	690584
BE	1995	1995	1995	3	1	2	Export	156	China	CHN	894	Zambia	ZMB	122	Food and beverages, processed, mainly for household consumption	14790
BE	2005	2005	2005	2	1	2	Export	156	China	CHN	894	Zambia	ZMB	62	Consumption goods nes, semi-durable	6079731
BE	2003	2003	2003	2	1	2	Export	156	China	CHN	894	Zambia	ZMB	21	Industrial supplies nes, primary	989478
BE	2017	2017	2017	3	1	2	Export	156	China	CHN	894	Zambia	ZMB	521	Transport equipment, other, industrial	52381460
BE	2016	2016	2016	1	0	2	Export	156	China	CHN	894	Zambia	ZMB	2	Industrial supplies nes	100700000
BE	2005	2005	2005	2	0	2	Export	156	China	CHN	894	Zambia	ZMB	32	Fuels and lubricants, processed	4357
BE	1999	1999	1999	2	1	2	Export	156	China	CHN	894	Zambia	ZMB	21	Industrial supplies nes, primary	27699
BE	2010	2010	2010	3	1	2	Export	156	China	CHN	894	Zambia	ZMB	111	Food and beverages, primary, mainly for industry	7782
BE	2011	2011	2011	3	1	2	Export	156	China	CHN	894	Zambia	ZMB	521	Transport equipment, other, industrial	63220276
BE	2021	2021	2021	1	1	2	Export	156	China	CHN	894	Zambia	ZMB	7	Goods nes	909980
BE	2003	2003	2003	3	1	2	Export	156	China	CHN	894	Zambia	ZMB	522	Transport equipment, other, non-industrial	303416
BE	2003	2003	2003	1	0	2	Export	156	China	CHN	894	Zambia	ZMB	3	Fuels and lubricants	3990
BE	2007	2007	2007	1	1	2	Export	156	China	CHN	894	Zambia	ZMB	7	Goods nes	1748653
BE	1999	1999	1999	2	0	2	Export	156	China	CHN	894	Zambia	ZMB	32	Fuels and lubricants, processed	754
BE	2013	2013	2013	2	1	2	Export	156	China	CHN	894	Zambia	ZMB	42	Parts and accessories of capital goods (except transport equipment)	100200000
BE	2014	2014	2014	2	1	2	Export	156	China	CHN	894	Zambia	ZMB	62	Consumption goods nes, semi-durable	22880188
BE	2005	2005	2005	1	0	2	Export	156	China	CHN	894	Zambia	ZMB	4	Capital goods (except transport equipment), and parts and accessories thereof	14467021
BE	1999	1999	1999	2	0	2	Export	156	China	CHN	894	Zambia	ZMB	52	Transport equipment, other	18072
BE	2011	2011	2011	2	1	2	Export	156	China	CHN	894	Zambia	ZMB	41	Capital goods (except transport equipment)	209600000
BE	2014	2014	2014	2	1	2	Export	156	China	CHN	894	Zambia	ZMB	42	Parts and accessories of capital goods (except transport equipment)	128100000
BE	2012	2012	2012	3	1	2	Export	156	China	CHN	894	Zambia	ZMB	521	Transport equipment, other, industrial	121400000
BE	2006	2006	2006	1	0	2	Export	156	China	CHN	894	Zambia	ZMB	1	Food and beverages	455019
BE	2008	2008	2008	0	0	2	Export	156	China	CHN	894	Zambia	ZMB	TOTAL	All Categories	264300000
BE	2014	2014	2014	3	1	2	Export	156	China	CHN	894	Zambia	ZMB	111	Food and beverages, primary, mainly for industry	1288
BE	2020	2020	2020	2	1	2	Export	156	China	CHN	894	Zambia	ZMB	41	Capital goods (except transport equipment)	194100000
BE	2012	2012	2012	3	1	2	Export	156	China	CHN	894	Zambia	ZMB	522	Transport equipment, other, non-industrial	2581603
BE	2002	2002	2002	0	0	2	Export	156	China	CHN	894	Zambia	ZMB	TOTAL	All Categories	37190958
BE	2003	2003	2003	3	1	2	Export	156	China	CHN	894	Zambia	ZMB	112	Food and beverages, primary, mainly for household consumption	668468
BE	2013	2013	2013	2	1	2	Export	156	China	CHN	894	Zambia	ZMB	63	Consumption goods nes, non-durable	11781574
BE	2016	2016	2016	2	1	2	Export	156	China	CHN	894	Zambia	ZMB	62	Consumption goods nes, semi-durable	22206450
BE	2019	2019	2019	1	0	2	Export	156	China	CHN	894	Zambia	ZMB	4	Capital goods (except transport equipment), and parts and accessories thereof	446900000
BE	2020	2020	2020	3	1	2	Export	156	China	CHN	894	Zambia	ZMB	121	Food and beverages, processed, mainly for industry	6550
BE	2016	2016	2016	1	0	2	Export	156	China	CHN	894	Zambia	ZMB	6	Consumption goods nes	58475752
BE	2009	2009	2009	2	0	2	Export	156	China	CHN	894	Zambia	ZMB	12	Food and beverages, processed	1167494
BE	2020	2020	2020	2	1	2	Export	156	China	CHN	894	Zambia	ZMB	63	Consumption goods nes, non-durable	19783603
BE	2021	2021	2021	1	0	2	Export	156	China	CHN	894	Zambia	ZMB	3	Fuels and lubricants	54670
BE	2006	2006	2006	1	0	2	Export	156	China	CHN	894	Zambia	ZMB	6	Consumption goods nes	12214951
BE	2016	2016	2016	0	0	2	Export	156	China	CHN	894	Zambia	ZMB	TOTAL	All Categories	489900000
BE	2021	2021	2021	1	0	2	Export	156	China	CHN	894	Zambia	ZMB	1	Food and beverages	7862080
BE	2009	2009	2009	1	0	2	Export	156	China	CHN	894	Zambia	ZMB	1	Food and beverages	1182167
BE	2010	2010	2010	3	1	2	Export	156	China	CHN	894	Zambia	ZMB	112	Food and beverages, primary, mainly for household consumption	36469
BE	2020	2020	2020	3	1	2	Export	156	China	CHN	894	Zambia	ZMB	112	Food and beverages, primary, mainly for household consumption	83600
BE	2014	2014	2014	2	0	2	Export	156	China	CHN	894	Zambia	ZMB	52	Transport equipment, other	75610437
BE	2007	2007	2007	3	1	2	Export	156	China	CHN	894	Zambia	ZMB	521	Transport equipment, other, industrial	27099646
BE	1995	1995	1995	1	0	2	Export	156	China	CHN	894	Zambia	ZMB	5	Transport equipment, and parts and accessories thereof	10085328
BE	2000	2000	2000	2	1	2	Export	156	China	CHN	894	Zambia	ZMB	63	Consumption goods nes, non-durable	415035
BE	2008	2008	2008	1	0	2	Export	156	China	CHN	894	Zambia	ZMB	4	Capital goods (except transport equipment), and parts and accessories thereof	142400000
BE	2001	2001	2001	1	0	2	Export	156	China	CHN	894	Zambia	ZMB	4	Capital goods (except transport equipment), and parts and accessories thereof	27148041
BE	2014	2014	2014	1	0	2	Export	156	China	CHN	894	Zambia	ZMB	2	Industrial supplies nes	186100000
BE	2017	2017	2017	2	1	2	Export	156	China	CHN	894	Zambia	ZMB	62	Consumption goods nes, semi-durable	25313767
BE	2001	2001	2001	2	1	2	Export	156	China	CHN	894	Zambia	ZMB	42	Parts and accessories of capital goods (except transport equipment)	3530237
BE	2005	2005	2005	0	0	2	Export	156	China	CHN	894	Zambia	ZMB	TOTAL	All Categories	48495054
BE	2015	2015	2015	1	0	2	Export	156	China	CHN	894	Zambia	ZMB	3	Fuels and lubricants	531536
BE	2010	2010	2010	3	1	2	Export	156	China	CHN	894	Zambia	ZMB	322	Fuels and lubricants, processed (other than motor spirit)	54716
BE	2005	2005	2005	3	1	2	Export	156	China	CHN	894	Zambia	ZMB	121	Food and beverages, processed, mainly for industry	11870
BE	2009	2009	2009	2	0	2	Export	156	China	CHN	894	Zambia	ZMB	32	Fuels and lubricants, processed	5502
BE	2011	2011	2011	2	1	2	Export	156	China	CHN	894	Zambia	ZMB	63	Consumption goods nes, non-durable	12826826
BE	2013	2013	2013	1	1	2	Export	156	China	CHN	894	Zambia	ZMB	7	Goods nes	900
BE	2020	2020	2020	0	0	2	Export	156	China	CHN	894	Zambia	ZMB	TOTAL	All Categories	681300000
BE	1999	1999	1999	1	0	2	Export	156	China	CHN	894	Zambia	ZMB	1	Food and beverages	33444
BE	2015	2015	2015	2	0	2	Export	156	China	CHN	894	Zambia	ZMB	32	Fuels and lubricants, processed	525353
BE	2007	2007	2007	1	0	2	Export	156	China	CHN	894	Zambia	ZMB	3	Fuels and lubricants	19731
BE	2014	2014	2014	1	0	2	Export	156	China	CHN	894	Zambia	ZMB	3	Fuels and lubricants	440302
BE	2017	2017	2017	1	0	2	Export	156	China	CHN	894	Zambia	ZMB	4	Capital goods (except transport equipment), and parts and accessories thereof	369100000
BE	2001	2001	2001	2	0	2	Export	156	China	CHN	894	Zambia	ZMB	52	Transport equipment, other	1349140
BE	2018	2018	2018	1	0	2	Export	156	China	CHN	894	Zambia	ZMB	3	Fuels and lubricants	804773
BE	2018	2018	2018	3	1	2	Export	156	China	CHN	894	Zambia	ZMB	112	Food and beverages, primary, mainly for household consumption	32810
BE	1998	1998	1998	2	0	2	Export	156	China	CHN	894	Zambia	ZMB	52	Transport equipment, other	32438
BE	1995	1995	1995	2	1	2	Export	156	China	CHN	894	Zambia	ZMB	53	Parts and accessories of transport equipment	130006
BE	2001	2001	2001	1	0	2	Export	156	China	CHN	894	Zambia	ZMB	3	Fuels and lubricants	2000
BE	2019	2019	2019	2	1	2	Export	156	China	CHN	894	Zambia	ZMB	62	Consumption goods nes, semi-durable	68701146
BE	2010	2010	2010	3	1	2	Export	156	China	CHN	894	Zambia	ZMB	121	Food and beverages, processed, mainly for industry	14291
BE	2007	2007	2007	3	1	2	Export	156	China	CHN	894	Zambia	ZMB	111	Food and beverages, primary, mainly for industry	831
BE	2004	2004	2004	2	0	2	Export	156	China	CHN	894	Zambia	ZMB	32	Fuels and lubricants, processed	30050
BE	2004	2004	2004	1	0	2	Export	156	China	CHN	894	Zambia	ZMB	1	Food and beverages	472480
BE	2004	2004	2004	2	1	2	Export	156	China	CHN	894	Zambia	ZMB	22	Industrial supplies nes, processed	7078122
BE	2021	2021	2021	2	1	2	Export	156	China	CHN	894	Zambia	ZMB	22	Industrial supplies nes, processed	248900000
BE	2015	2015	2015	0	0	2	Export	156	China	CHN	894	Zambia	ZMB	TOTAL	All Categories	552100000
BE	2019	2019	2019	3	1	2	Export	156	China	CHN	894	Zambia	ZMB	322	Fuels and lubricants, processed (other than motor spirit)	53321
BE	2006	2006	2006	1	0	2	Export	156	China	CHN	894	Zambia	ZMB	3	Fuels and lubricants	10199
BE	1995	1995	1995	1	0	2	Export	156	China	CHN	894	Zambia	ZMB	4	Capital goods (except transport equipment), and parts and accessories thereof	2064570
BE	2011	2011	2011	2	1	2	Export	156	China	CHN	894	Zambia	ZMB	42	Parts and accessories of capital goods (except transport equipment)	62548537
BE	2003	2003	2003	2	0	2	Export	156	China	CHN	894	Zambia	ZMB	12	Food and beverages, processed	22116
BE	2006	2006	2006	2	1	2	Export	156	China	CHN	894	Zambia	ZMB	41	Capital goods (except transport equipment)	27552563
BE	2018	2018	2018	2	0	2	Export	156	China	CHN	894	Zambia	ZMB	12	Food and beverages, processed	37800163
BE	2001	2001	2001	3	1	2	Export	156	China	CHN	894	Zambia	ZMB	522	Transport equipment, other, non-industrial	68554
BE	2011	2011	2011	2	1	2	Export	156	China	CHN	894	Zambia	ZMB	51	Transport equipment, passenger motor cars	1051150
BE	2010	2010	2010	1	0	2	Export	156	China	CHN	894	Zambia	ZMB	3	Fuels and lubricants	67031
BE	2005	2005	2005	1	1	2	Export	156	China	CHN	894	Zambia	ZMB	7	Goods nes	11074018
BE	2019	2019	2019	1	0	2	Export	156	China	CHN	894	Zambia	ZMB	2	Industrial supplies nes	273600000
BE	2003	2003	2003	0	0	2	Export	156	China	CHN	894	Zambia	ZMB	TOTAL	All Categories	34875032
BE	2002	2002	2002	1	0	2	Export	156	China	CHN	894	Zambia	ZMB	1	Food and beverages	12432
BE	2009	2009	2009	1	0	2	Export	156	China	CHN	894	Zambia	ZMB	4	Capital goods (except transport equipment), and parts and accessories thereof	76605892
BE	2006	2006	2006	2	0	2	Export	156	China	CHN	894	Zambia	ZMB	12	Food and beverages, processed	455019
BE	2001	2001	2001	1	0	2	Export	156	China	CHN	894	Zambia	ZMB	6	Consumption goods nes	5747544
BE	1999	1999	1999	0	0	2	Export	156	China	CHN	894	Zambia	ZMB	TOTAL	All Categories	8381682
BE	2014	2014	2014	0	0	2	Export	156	China	CHN	894	Zambia	ZMB	TOTAL	All Categories	725700000
BE	2012	2012	2012	1	0	2	Export	156	China	CHN	894	Zambia	ZMB	1	Food and beverages	6859769
BE	2013	2013	2013	0	0	2	Export	156	China	CHN	894	Zambia	ZMB	TOTAL	All Categories	729700000
BE	2000	2000	2000	3	1	2	Export	156	China	CHN	894	Zambia	ZMB	322	Fuels and lubricants, processed (other than motor spirit)	322
BE	1995	1995	1995	1	0	2	Export	156	China	CHN	894	Zambia	ZMB	2	Industrial supplies nes	3965235
BE	2016	2016	2016	1	0	2	Export	156	China	CHN	894	Zambia	ZMB	5	Transport equipment, and parts and accessories thereof	61958452
BE	1999	1999	1999	2	1	2	Export	156	China	CHN	894	Zambia	ZMB	53	Parts and accessories of transport equipment	494063
BE	2014	2014	2014	1	0	2	Export	156	China	CHN	894	Zambia	ZMB	1	Food and beverages	33864101
BE	2009	2009	2009	2	1	2	Export	156	China	CHN	894	Zambia	ZMB	22	Industrial supplies nes, processed	36779952
BE	2017	2017	2017	3	1	2	Export	156	China	CHN	894	Zambia	ZMB	121	Food and beverages, processed, mainly for industry	51560
BE	2013	2013	2013	2	0	2	Export	156	China	CHN	894	Zambia	ZMB	52	Transport equipment, other	78432053
BE	2014	2014	2014	2	1	2	Export	156	China	CHN	894	Zambia	ZMB	51	Transport equipment, passenger motor cars	214574
BE	2006	2006	2006	2	1	2	Export	156	China	CHN	894	Zambia	ZMB	63	Consumption goods nes, non-durable	2285892
BE	1999	1999	1999	1	0	2	Export	156	China	CHN	894	Zambia	ZMB	5	Transport equipment, and parts and accessories thereof	512135
BE	2008	2008	2008	3	1	2	Export	156	China	CHN	894	Zambia	ZMB	111	Food and beverages, primary, mainly for industry	686
BE	1999	1999	1999	3	1	2	Export	156	China	CHN	894	Zambia	ZMB	112	Food and beverages, primary, mainly for household consumption	2530
BE	2004	2004	2004	1	0	2	Export	156	China	CHN	894	Zambia	ZMB	3	Fuels and lubricants	30050
BE	2014	2014	2014	2	1	2	Export	156	China	CHN	894	Zambia	ZMB	63	Consumption goods nes, non-durable	10697555
BE	2020	2020	2020	2	1	2	Export	156	China	CHN	894	Zambia	ZMB	21	Industrial supplies nes, primary	5270990
BE	2014	2014	2014	1	0	2	Export	156	China	CHN	894	Zambia	ZMB	6	Consumption goods nes	45682795
BE	2004	2004	2004	2	0	2	Export	156	China	CHN	894	Zambia	ZMB	52	Transport equipment, other	643341
BE	2017	2017	2017	1	0	2	Export	156	China	CHN	894	Zambia	ZMB	1	Food and beverages	28984661
BE	2006	2006	2006	2	1	2	Export	156	China	CHN	894	Zambia	ZMB	42	Parts and accessories of capital goods (except transport equipment)	8211603
BE	2014	2014	2014	2	1	2	Export	156	China	CHN	894	Zambia	ZMB	53	Parts and accessories of transport equipment	30177726
BE	2012	2012	2012	2	1	2	Export	156	China	CHN	894	Zambia	ZMB	62	Consumption goods nes, semi-durable	35517271
BE	2003	2003	2003	3	1	2	Export	156	China	CHN	894	Zambia	ZMB	122	Food and beverages, processed, mainly for household consumption	12228
BE	2013	2013	2013	2	1	2	Export	156	China	CHN	894	Zambia	ZMB	22	Industrial supplies nes, processed	207700000
BE	2002	2002	2002	1	1	2	Export	156	China	CHN	894	Zambia	ZMB	7	Goods nes	67381
BE	2019	2019	2019	3	1	2	Export	156	China	CHN	894	Zambia	ZMB	122	Food and beverages, processed, mainly for household consumption	25303701
BE	2008	2008	2008	2	1	2	Export	156	China	CHN	894	Zambia	ZMB	61	Consumption goods nes, durable	3806580
BE	2007	2007	2007	3	1	2	Export	156	China	CHN	894	Zambia	ZMB	112	Food and beverages, primary, mainly for household consumption	1100
BE	2016	2016	2016	3	1	2	Export	156	China	CHN	894	Zambia	ZMB	521	Transport equipment, other, industrial	30072746
BE	2016	2016	2016	2	1	2	Export	156	China	CHN	894	Zambia	ZMB	61	Consumption goods nes, durable	18967990
BE	2013	2013	2013	2	1	2	Export	156	China	CHN	894	Zambia	ZMB	41	Capital goods (except transport equipment)	236600000
BE	2009	2009	2009	2	0	2	Export	156	China	CHN	894	Zambia	ZMB	11	Food and beverages, primary	14673
BE	2012	2012	2012	3	1	2	Export	156	China	CHN	894	Zambia	ZMB	322	Fuels and lubricants, processed (other than motor spirit)	142714
BE	2000	2000	2000	1	0	2	Export	156	China	CHN	894	Zambia	ZMB	2	Industrial supplies nes	2916429
BE	1995	1995	1995	2	0	2	Export	156	China	CHN	894	Zambia	ZMB	12	Food and beverages, processed	14790
BE	2013	2013	2013	3	1	2	Export	156	China	CHN	894	Zambia	ZMB	122	Food and beverages, processed, mainly for household consumption	23147629
BE	2017	2017	2017	3	1	2	Export	156	China	CHN	894	Zambia	ZMB	111	Food and beverages, primary, mainly for industry	181
BE	2010	2010	2010	2	1	2	Export	156	China	CHN	894	Zambia	ZMB	63	Consumption goods nes, non-durable	5733772
BE	2006	2006	2006	0	0	2	Export	156	China	CHN	894	Zambia	ZMB	TOTAL	All Categories	102500000
BE	2018	2018	2018	2	0	2	Export	156	China	CHN	894	Zambia	ZMB	32	Fuels and lubricants, processed	804773
BE	2000	2000	2000	2	1	2	Export	156	China	CHN	894	Zambia	ZMB	22	Industrial supplies nes, processed	2916429
BE	2007	2007	2007	0	0	2	Export	156	China	CHN	894	Zambia	ZMB	TOTAL	All Categories	198300000
BE	1995	1995	1995	2	1	2	Export	156	China	CHN	894	Zambia	ZMB	42	Parts and accessories of capital goods (except transport equipment)	332424
BE	2020	2020	2020	1	0	2	Export	156	China	CHN	894	Zambia	ZMB	4	Capital goods (except transport equipment), and parts and accessories thereof	250300000
BE	2018	2018	2018	2	0	2	Export	156	China	CHN	894	Zambia	ZMB	11	Food and beverages, primary	33743
BE	2010	2010	2010	1	0	2	Export	156	China	CHN	894	Zambia	ZMB	2	Industrial supplies nes	55797814
BE	2001	2001	2001	3	1	2	Export	156	China	CHN	894	Zambia	ZMB	122	Food and beverages, processed, mainly for household consumption	5253
BE	2006	2006	2006	1	0	2	Export	156	China	CHN	894	Zambia	ZMB	5	Transport equipment, and parts and accessories thereof	35129283
BE	2005	2005	2005	2	1	2	Export	156	China	CHN	894	Zambia	ZMB	41	Capital goods (except transport equipment)	10978862
BE	2009	2009	2009	3	1	2	Export	156	China	CHN	894	Zambia	ZMB	521	Transport equipment, other, industrial	13620516
BE	2015	2015	2015	2	1	2	Export	156	China	CHN	894	Zambia	ZMB	53	Parts and accessories of transport equipment	26451457
BE	2005	2005	2005	2	1	2	Export	156	China	CHN	894	Zambia	ZMB	53	Parts and accessories of transport equipment	2318996
BE	2019	2019	2019	2	1	2	Export	156	China	CHN	894	Zambia	ZMB	41	Capital goods (except transport equipment)	321700000
BE	2007	2007	2007	1	0	2	Export	156	China	CHN	894	Zambia	ZMB	1	Food and beverages	1174664
BE	2017	2017	2017	3	1	2	Export	156	China	CHN	894	Zambia	ZMB	522	Transport equipment, other, non-industrial	3160539
BE	2013	2013	2013	2	1	2	Export	156	China	CHN	894	Zambia	ZMB	61	Consumption goods nes, durable	11333288
BE	1995	1995	1995	2	1	2	Export	156	China	CHN	894	Zambia	ZMB	62	Consumption goods nes, semi-durable	2437680
BE	2010	2010	2010	2	0	2	Export	156	China	CHN	894	Zambia	ZMB	52	Transport equipment, other	42766011
BE	2011	2011	2011	3	1	2	Export	156	China	CHN	894	Zambia	ZMB	121	Food and beverages, processed, mainly for industry	32558
BE	2005	2005	2005	2	1	2	Export	156	China	CHN	894	Zambia	ZMB	22	Industrial supplies nes, processed	9260995
BE	2012	2012	2012	2	1	2	Export	156	China	CHN	894	Zambia	ZMB	53	Parts and accessories of transport equipment	39670204
BE	2021	2021	2021	2	0	2	Export	156	China	CHN	894	Zambia	ZMB	12	Food and beverages, processed	7683599
BE	2002	2002	2002	2	1	2	Export	156	China	CHN	894	Zambia	ZMB	61	Consumption goods nes, durable	896651
BE	2018	2018	2018	2	1	2	Export	156	China	CHN	894	Zambia	ZMB	61	Consumption goods nes, durable	18752829
BE	2009	2009	2009	3	1	2	Export	156	China	CHN	894	Zambia	ZMB	112	Food and beverages, primary, mainly for household consumption	10891
BE	2014	2014	2014	2	0	2	Export	156	China	CHN	894	Zambia	ZMB	32	Fuels and lubricants, processed	440302
BE	1995	1995	1995	2	1	2	Export	156	China	CHN	894	Zambia	ZMB	41	Capital goods (except transport equipment)	1732146
BE	1999	1999	1999	2	1	2	Export	156	China	CHN	894	Zambia	ZMB	41	Capital goods (except transport equipment)	826698
BE	2021	2021	2021	2	1	2	Export	156	China	CHN	894	Zambia	ZMB	42	Parts and accessories of capital goods (except transport equipment)	69248847
BE	2010	2010	2010	2	1	2	Export	156	China	CHN	894	Zambia	ZMB	21	Industrial supplies nes, primary	42479
BE	2006	2006	2006	2	0	2	Export	156	China	CHN	894	Zambia	ZMB	32	Fuels and lubricants, processed	10199
BE	1999	1999	1999	3	1	2	Export	156	China	CHN	894	Zambia	ZMB	122	Food and beverages, processed, mainly for household consumption	8314
BE	2009	2009	2009	2	1	2	Export	156	China	CHN	894	Zambia	ZMB	63	Consumption goods nes, non-durable	3276734
BE	2020	2020	2020	1	0	2	Export	156	China	CHN	894	Zambia	ZMB	1	Food and beverages	10800245
BE	2009	2009	2009	2	1	2	Export	156	China	CHN	894	Zambia	ZMB	21	Industrial supplies nes, primary	65571
BE	2020	2020	2020	2	0	2	Export	156	China	CHN	894	Zambia	ZMB	12	Food and beverages, processed	10716645
BE	2021	2021	2021	2	1	2	Export	156	China	CHN	894	Zambia	ZMB	51	Transport equipment, passenger motor cars	1429
BE	2009	2009	2009	2	1	2	Export	156	China	CHN	894	Zambia	ZMB	42	Parts and accessories of capital goods (except transport equipment)	16276063
BE	1998	1998	1998	2	1	2	Export	156	China	CHN	894	Zambia	ZMB	42	Parts and accessories of capital goods (except transport equipment)	151337
BE	2000	2000	2000	2	1	2	Export	156	China	CHN	894	Zambia	ZMB	41	Capital goods (except transport equipment)	14229288
BE	2020	2020	2020	2	1	2	Export	156	China	CHN	894	Zambia	ZMB	62	Consumption goods nes, semi-durable	67253795
BE	2013	2013	2013	3	1	2	Export	156	China	CHN	894	Zambia	ZMB	521	Transport equipment, other, industrial	73878794
BE	2014	2014	2014	1	0	2	Export	156	China	CHN	894	Zambia	ZMB	5	Transport equipment, and parts and accessories thereof	106000000
BE	2015	2015	2015	1	0	2	Export	156	China	CHN	894	Zambia	ZMB	2	Industrial supplies nes	117200000
BE	2013	2013	2013	3	1	2	Export	156	China	CHN	894	Zambia	ZMB	522	Transport equipment, other, non-industrial	4553259
BE	2002	2002	2002	2	1	2	Export	156	China	CHN	894	Zambia	ZMB	63	Consumption goods nes, non-durable	759936
BE	2011	2011	2011	3	1	2	Export	156	China	CHN	894	Zambia	ZMB	112	Food and beverages, primary, mainly for household consumption	45870
BE	2010	2010	2010	1	0	2	Export	156	China	CHN	894	Zambia	ZMB	1	Food and beverages	2832871
BE	2013	2013	2013	2	0	2	Export	156	China	CHN	894	Zambia	ZMB	11	Food and beverages, primary	4473
BE	2016	2016	2016	2	0	2	Export	156	China	CHN	894	Zambia	ZMB	32	Fuels and lubricants, processed	630339
BE	2008	2008	2008	3	1	2	Export	156	China	CHN	894	Zambia	ZMB	521	Transport equipment, other, industrial	17036564
BE	2018	2018	2018	2	1	2	Export	156	China	CHN	894	Zambia	ZMB	62	Consumption goods nes, semi-durable	32874595
BE	2004	2004	2004	1	0	2	Export	156	China	CHN	894	Zambia	ZMB	5	Transport equipment, and parts and accessories thereof	2570926
BE	2003	2003	2003	2	1	2	Export	156	China	CHN	894	Zambia	ZMB	22	Industrial supplies nes, processed	4978598
BE	2013	2013	2013	2	1	2	Export	156	China	CHN	894	Zambia	ZMB	21	Industrial supplies nes, primary	551016
BE	2008	2008	2008	2	1	2	Export	156	China	CHN	894	Zambia	ZMB	22	Industrial supplies nes, processed	74299712
BE	2002	2002	2002	2	1	2	Export	156	China	CHN	894	Zambia	ZMB	41	Capital goods (except transport equipment)	21348803
BE	2006	2006	2006	3	1	2	Export	156	China	CHN	894	Zambia	ZMB	521	Transport equipment, other, industrial	28144739
BE	2021	2021	2021	3	1	2	Export	156	China	CHN	894	Zambia	ZMB	522	Transport equipment, other, non-industrial	4855755
BE	2011	2011	2011	3	1	2	Export	156	China	CHN	894	Zambia	ZMB	522	Transport equipment, other, non-industrial	2905370
BE	2003	2003	2003	2	1	2	Export	156	China	CHN	894	Zambia	ZMB	63	Consumption goods nes, non-durable	1164759
BE	1998	1998	1998	2	1	2	Export	156	China	CHN	894	Zambia	ZMB	22	Industrial supplies nes, processed	2112828
BE	2012	2012	2012	3	1	2	Export	156	China	CHN	894	Zambia	ZMB	122	Food and beverages, processed, mainly for household consumption	6843929
BE	2019	2019	2019	1	0	2	Export	156	China	CHN	894	Zambia	ZMB	6	Consumption goods nes	114000000
BE	2019	2019	2019	3	1	2	Export	156	China	CHN	894	Zambia	ZMB	522	Transport equipment, other, non-industrial	4956940
BE	1995	1995	1995	3	1	2	Export	156	China	CHN	894	Zambia	ZMB	521	Transport equipment, other, industrial	9922747
BE	2002	2002	2002	1	0	2	Export	156	China	CHN	894	Zambia	ZMB	4	Capital goods (except transport equipment), and parts and accessories thereof	23278401
BE	2015	2015	2015	1	0	2	Export	156	China	CHN	894	Zambia	ZMB	5	Transport equipment, and parts and accessories thereof	108700000
BE	2003	2003	2003	1	0	2	Export	156	China	CHN	894	Zambia	ZMB	5	Transport equipment, and parts and accessories thereof	2202338
BE	2016	2016	2016	1	0	2	Export	156	China	CHN	894	Zambia	ZMB	4	Capital goods (except transport equipment), and parts and accessories thereof	243200000
BE	2000	2000	2000	2	0	2	Export	156	China	CHN	894	Zambia	ZMB	32	Fuels and lubricants, processed	322
BE	2014	2014	2014	2	1	2	Export	156	China	CHN	894	Zambia	ZMB	41	Capital goods (except transport equipment)	225500000
BE	2010	2010	2010	2	1	2	Export	156	China	CHN	894	Zambia	ZMB	61	Consumption goods nes, durable	4008308
BE	2011	2011	2011	2	1	2	Export	156	China	CHN	894	Zambia	ZMB	22	Industrial supplies nes, processed	223100000
BE	2007	2007	2007	2	1	2	Export	156	China	CHN	894	Zambia	ZMB	63	Consumption goods nes, non-durable	3755762
BE	2005	2005	2005	1	0	2	Export	156	China	CHN	894	Zambia	ZMB	3	Fuels and lubricants	4357
BE	2000	2000	2000	0	0	2	Export	156	China	CHN	894	Zambia	ZMB	TOTAL	All Categories	32861862
BE	2016	2016	2016	2	1	2	Export	156	China	CHN	894	Zambia	ZMB	51	Transport equipment, passenger motor cars	33150
BE	2014	2014	2014	3	1	2	Export	156	China	CHN	894	Zambia	ZMB	121	Food and beverages, processed, mainly for industry	2549
BE	2018	2018	2018	1	0	2	Export	156	China	CHN	894	Zambia	ZMB	6	Consumption goods nes	64503465
BE	2020	2020	2020	2	1	2	Export	156	China	CHN	894	Zambia	ZMB	53	Parts and accessories of transport equipment	42834518
BE	2019	2019	2019	2	0	2	Export	156	China	CHN	894	Zambia	ZMB	52	Transport equipment, other	62522838
BE	2005	2005	2005	2	1	2	Export	156	China	CHN	894	Zambia	ZMB	61	Consumption goods nes, durable	1662593
BE	2020	2020	2020	1	0	2	Export	156	China	CHN	894	Zambia	ZMB	5	Transport equipment, and parts and accessories thereof	121300000
BE	2010	2010	2010	1	0	2	Export	156	China	CHN	894	Zambia	ZMB	5	Transport equipment, and parts and accessories thereof	57792728
BE	2019	2019	2019	2	1	2	Export	156	China	CHN	894	Zambia	ZMB	21	Industrial supplies nes, primary	4588653
BE	2005	2005	2005	2	1	2	Export	156	China	CHN	894	Zambia	ZMB	21	Industrial supplies nes, primary	17454
BE	1998	1998	1998	1	0	2	Export	156	China	CHN	894	Zambia	ZMB	5	Transport equipment, and parts and accessories thereof	650066
BE	1995	1995	1995	2	1	2	Export	156	China	CHN	894	Zambia	ZMB	63	Consumption goods nes, non-durable	834280
BE	1998	1998	1998	2	1	2	Export	156	China	CHN	894	Zambia	ZMB	62	Consumption goods nes, semi-durable	9899613
BE	1995	1995	1995	0	0	2	Export	156	China	CHN	894	Zambia	ZMB	TOTAL	All Categories	19647377
BE	2002	2002	2002	3	1	2	Export	156	China	CHN	894	Zambia	ZMB	322	Fuels and lubricants, processed (other than motor spirit)	15410
BE	2007	2007	2007	1	0	2	Export	156	China	CHN	894	Zambia	ZMB	4	Capital goods (except transport equipment), and parts and accessories thereof	80935604
BE	2017	2017	2017	3	1	2	Export	156	China	CHN	894	Zambia	ZMB	112	Food and beverages, primary, mainly for household consumption	66548
BE	2018	2018	2018	2	1	2	Export	156	China	CHN	894	Zambia	ZMB	51	Transport equipment, passenger motor cars	500
BE	2011	2011	2011	2	0	2	Export	156	China	CHN	894	Zambia	ZMB	12	Food and beverages, processed	3242806
BE	2012	2012	2012	2	1	2	Export	156	China	CHN	894	Zambia	ZMB	61	Consumption goods nes, durable	20353667
BE	2008	2008	2008	3	1	2	Export	156	China	CHN	894	Zambia	ZMB	121	Food and beverages, processed, mainly for industry	62114
BE	2012	2012	2012	2	1	2	Export	156	China	CHN	894	Zambia	ZMB	63	Consumption goods nes, non-durable	10466577
BE	2020	2020	2020	2	1	2	Export	156	China	CHN	894	Zambia	ZMB	42	Parts and accessories of capital goods (except transport equipment)	56208609
BE	2001	2001	2001	3	1	2	Export	156	China	CHN	894	Zambia	ZMB	521	Transport equipment, other, industrial	1280586
BE	2006	2006	2006	2	1	2	Export	156	China	CHN	894	Zambia	ZMB	62	Consumption goods nes, semi-durable	7335399
BE	2018	2018	2018	3	1	2	Export	156	China	CHN	894	Zambia	ZMB	322	Fuels and lubricants, processed (other than motor spirit)	95060
BE	2021	2021	2021	1	0	2	Export	156	China	CHN	894	Zambia	ZMB	6	Consumption goods nes	142400000
BE	2001	2001	2001	2	1	2	Export	156	China	CHN	894	Zambia	ZMB	61	Consumption goods nes, durable	454689
BE	1998	1998	1998	2	1	2	Export	156	China	CHN	894	Zambia	ZMB	21	Industrial supplies nes, primary	15354
BE	2003	2003	2003	1	1	2	Export	156	China	CHN	894	Zambia	ZMB	7	Goods nes	94926
BE	2013	2013	2013	2	1	2	Export	156	China	CHN	894	Zambia	ZMB	51	Transport equipment, passenger motor cars	943896
BE	2003	2003	2003	2	0	2	Export	156	China	CHN	894	Zambia	ZMB	32	Fuels and lubricants, processed	3990
BE	2018	2018	2018	3	1	2	Export	156	China	CHN	894	Zambia	ZMB	121	Food and beverages, processed, mainly for industry	113389
BE	2021	2021	2021	2	1	2	Export	156	China	CHN	894	Zambia	ZMB	21	Industrial supplies nes, primary	16065094
BE	2003	2003	2003	2	0	2	Export	156	China	CHN	894	Zambia	ZMB	52	Transport equipment, other	1370317
BE	2018	2018	2018	3	1	2	Export	156	China	CHN	894	Zambia	ZMB	522	Transport equipment, other, non-industrial	2846493
BE	2006	2006	2006	2	1	2	Export	156	China	CHN	894	Zambia	ZMB	21	Industrial supplies nes, primary	41697
BE	2001	2001	2001	2	1	2	Export	156	China	CHN	894	Zambia	ZMB	41	Capital goods (except transport equipment)	23617804
BE	2020	2020	2020	2	0	2	Export	156	China	CHN	894	Zambia	ZMB	11	Food and beverages, primary	83600
BE	2010	2010	2010	3	1	2	Export	156	China	CHN	894	Zambia	ZMB	122	Food and beverages, processed, mainly for household consumption	2774329
BE	2005	2005	2005	3	1	2	Export	156	China	CHN	894	Zambia	ZMB	522	Transport equipment, other, non-industrial	490088
BE	2012	2012	2012	0	0	2	Export	156	China	CHN	894	Zambia	ZMB	TOTAL	All Categories	697300000
BE	2000	2000	2000	2	1	2	Export	156	China	CHN	894	Zambia	ZMB	53	Parts and accessories of transport equipment	1836308
BE	2021	2021	2021	1	0	2	Export	156	China	CHN	894	Zambia	ZMB	4	Capital goods (except transport equipment), and parts and accessories thereof	239400000
BE	2007	2007	2007	3	1	2	Export	156	China	CHN	894	Zambia	ZMB	322	Fuels and lubricants, processed (other than motor spirit)	19731
BE	2006	2006	2006	2	1	2	Export	156	China	CHN	894	Zambia	ZMB	53	Parts and accessories of transport equipment	5768667
BE	2007	2007	2007	2	1	2	Export	156	China	CHN	894	Zambia	ZMB	22	Industrial supplies nes, processed	61663300
BE	2003	2003	2003	2	0	2	Export	156	China	CHN	894	Zambia	ZMB	11	Food and beverages, primary	668468
BE	2008	2008	2008	1	0	2	Export	156	China	CHN	894	Zambia	ZMB	2	Industrial supplies nes	74411697
BE	2010	2010	2010	3	1	2	Export	156	China	CHN	894	Zambia	ZMB	521	Transport equipment, other, industrial	41296529
BE	2017	2017	2017	3	1	2	Export	156	China	CHN	894	Zambia	ZMB	122	Food and beverages, processed, mainly for household consumption	28866263
BE	2015	2015	2015	1	0	2	Export	156	China	CHN	894	Zambia	ZMB	4	Capital goods (except transport equipment), and parts and accessories thereof	249100000
BE	2013	2013	2013	3	1	2	Export	156	China	CHN	894	Zambia	ZMB	121	Food and beverages, processed, mainly for industry	21373
BE	2012	2012	2012	1	0	2	Export	156	China	CHN	894	Zambia	ZMB	6	Consumption goods nes	66337515
BE	2018	2018	2018	2	1	2	Export	156	China	CHN	894	Zambia	ZMB	21	Industrial supplies nes, primary	1620247
BE	2009	2009	2009	3	1	2	Export	156	China	CHN	894	Zambia	ZMB	121	Food and beverages, processed, mainly for industry	92087
BE	2017	2017	2017	2	1	2	Export	156	China	CHN	894	Zambia	ZMB	41	Capital goods (except transport equipment)	267700000
BE	2019	2019	2019	2	1	2	Export	156	China	CHN	894	Zambia	ZMB	31	Fuels and lubricants, primary	3698
BE	1995	1995	1995	2	1	2	Export	156	China	CHN	894	Zambia	ZMB	21	Industrial supplies nes, primary	9800
BE	2017	2017	2017	2	0	2	Export	156	China	CHN	894	Zambia	ZMB	52	Transport equipment, other	55541999
BE	2003	2003	2003	1	0	2	Export	156	China	CHN	894	Zambia	ZMB	2	Industrial supplies nes	5968076
BE	2001	2001	2001	1	0	2	Export	156	China	CHN	894	Zambia	ZMB	5	Transport equipment, and parts and accessories thereof	2077593
BE	2012	2012	2012	1	0	2	Export	156	China	CHN	894	Zambia	ZMB	5	Transport equipment, and parts and accessories thereof	163700000
BE	2019	2019	2019	3	1	2	Export	156	China	CHN	894	Zambia	ZMB	521	Transport equipment, other, industrial	57565898
BE	2002	2002	2002	2	1	2	Export	156	China	CHN	894	Zambia	ZMB	53	Parts and accessories of transport equipment	574749
BE	1998	1998	1998	1	0	2	Export	156	China	CHN	894	Zambia	ZMB	2	Industrial supplies nes	2128182
BE	2017	2017	2017	2	1	2	Export	156	China	CHN	894	Zambia	ZMB	31	Fuels and lubricants, primary	2230
BE	2007	2007	2007	2	1	2	Export	156	China	CHN	894	Zambia	ZMB	53	Parts and accessories of transport equipment	8537697
BE	2004	2004	2004	2	1	2	Export	156	China	CHN	894	Zambia	ZMB	21	Industrial supplies nes, primary	390
BE	2004	2004	2004	1	0	2	Export	156	China	CHN	894	Zambia	ZMB	6	Consumption goods nes	13729824
BE	2012	2012	2012	1	0	2	Export	156	China	CHN	894	Zambia	ZMB	3	Fuels and lubricants	326877
BE	2019	2019	2019	1	0	2	Export	156	China	CHN	894	Zambia	ZMB	1	Food and beverages	25415645
BE	2013	2013	2013	2	1	2	Export	156	China	CHN	894	Zambia	ZMB	53	Parts and accessories of transport equipment	34492517
BE	1995	1995	1995	1	0	2	Export	156	China	CHN	894	Zambia	ZMB	1	Food and beverages	14790
BE	2013	2013	2013	1	0	2	Export	156	China	CHN	894	Zambia	ZMB	6	Consumption goods nes	47296066
BE	2010	2010	2010	2	1	2	Export	156	China	CHN	894	Zambia	ZMB	51	Transport equipment, passenger motor cars	2801591
BE	2017	2017	2017	1	1	2	Export	156	China	CHN	894	Zambia	ZMB	7	Goods nes	1199987
BE	2010	2010	2010	2	1	2	Export	156	China	CHN	894	Zambia	ZMB	53	Parts and accessories of transport equipment	12225126
BE	2016	2016	2016	1	0	2	Export	156	China	CHN	894	Zambia	ZMB	1	Food and beverages	24826364
BE	2021	2021	2021	3	1	2	Export	156	China	CHN	894	Zambia	ZMB	322	Fuels and lubricants, processed (other than motor spirit)	40137
BE	2016	2016	2016	2	0	2	Export	156	China	CHN	894	Zambia	ZMB	12	Food and beverages, processed	24826364
BE	2002	2002	2002	2	1	2	Export	156	China	CHN	894	Zambia	ZMB	22	Industrial supplies nes, processed	5205989
BE	2000	2000	2000	1	0	2	Export	156	China	CHN	894	Zambia	ZMB	5	Transport equipment, and parts and accessories thereof	9280367
BE	2005	2005	2005	2	0	2	Export	156	China	CHN	894	Zambia	ZMB	12	Food and beverages, processed	45797
BE	2009	2009	2009	3	1	2	Export	156	China	CHN	894	Zambia	ZMB	111	Food and beverages, primary, mainly for industry	3782
BE	2021	2021	2021	1	0	2	Export	156	China	CHN	894	Zambia	ZMB	5	Transport equipment, and parts and accessories thereof	125300000
BE	2009	2009	2009	3	1	2	Export	156	China	CHN	894	Zambia	ZMB	122	Food and beverages, processed, mainly for household consumption	1075407
BE	2021	2021	2021	3	1	2	Export	156	China	CHN	894	Zambia	ZMB	521	Transport equipment, other, industrial	68010891
BE	2019	2019	2019	2	0	2	Export	156	China	CHN	894	Zambia	ZMB	32	Fuels and lubricants, processed	987158
BE	2020	2020	2020	2	1	2	Export	156	China	CHN	894	Zambia	ZMB	22	Industrial supplies nes, processed	189200000
BE	1998	1998	1998	3	1	2	Export	156	China	CHN	894	Zambia	ZMB	521	Transport equipment, other, industrial	32438
BE	2004	2004	2004	3	1	2	Export	156	China	CHN	894	Zambia	ZMB	522	Transport equipment, other, non-industrial	265303
BE	2000	2000	2000	3	1	2	Export	156	China	CHN	894	Zambia	ZMB	521	Transport equipment, other, industrial	6746337
BE	2004	2004	2004	3	1	2	Export	156	China	CHN	894	Zambia	ZMB	112	Food and beverages, primary, mainly for household consumption	290419
BE	2017	2017	2017	2	1	2	Export	156	China	CHN	894	Zambia	ZMB	42	Parts and accessories of capital goods (except transport equipment)	101400000
BE	2006	2006	2006	2	0	2	Export	156	China	CHN	894	Zambia	ZMB	52	Transport equipment, other	28941451
BE	1998	1998	1998	1	0	2	Export	156	China	CHN	894	Zambia	ZMB	4	Capital goods (except transport equipment), and parts and accessories thereof	748743
BE	2019	2019	2019	1	0	2	Export	156	China	CHN	894	Zambia	ZMB	5	Transport equipment, and parts and accessories thereof	107700000
BE	1999	1999	1999	1	0	2	Export	156	China	CHN	894	Zambia	ZMB	6	Consumption goods nes	5074862
BE	2011	2011	2011	1	0	2	Export	156	China	CHN	894	Zambia	ZMB	1	Food and beverages	3298947
BE	2017	2017	2017	2	0	2	Export	156	China	CHN	894	Zambia	ZMB	12	Food and beverages, processed	28917932
BE	2001	2001	2001	2	1	2	Export	156	China	CHN	894	Zambia	ZMB	53	Parts and accessories of transport equipment	710947
BE	2009	2009	2009	1	0	2	Export	156	China	CHN	894	Zambia	ZMB	6	Consumption goods nes	13880219
BE	2011	2011	2011	2	0	2	Export	156	China	CHN	894	Zambia	ZMB	11	Food and beverages, primary	56141
BE	2008	2008	2008	1	0	2	Export	156	China	CHN	894	Zambia	ZMB	6	Consumption goods nes	16621343
BE	2017	2017	2017	1	0	2	Export	156	China	CHN	894	Zambia	ZMB	5	Transport equipment, and parts and accessories thereof	82203916
BE	2006	2006	2006	3	1	2	Export	156	China	CHN	894	Zambia	ZMB	522	Transport equipment, other, non-industrial	796712
BE	2004	2004	2004	1	1	2	Export	156	China	CHN	894	Zambia	ZMB	7	Goods nes	25792
BE	2006	2006	2006	1	0	2	Export	156	China	CHN	894	Zambia	ZMB	2	Industrial supplies nes	18073097
BE	2008	2008	2008	2	0	2	Export	156	China	CHN	894	Zambia	ZMB	52	Transport equipment, other	18406652
BE	2016	2016	2016	3	1	2	Export	156	China	CHN	894	Zambia	ZMB	122	Food and beverages, processed, mainly for household consumption	24814124
BE	2014	2014	2014	3	1	2	Export	156	China	CHN	894	Zambia	ZMB	322	Fuels and lubricants, processed (other than motor spirit)	7422
BE	2015	2015	2015	2	1	2	Export	156	China	CHN	894	Zambia	ZMB	41	Capital goods (except transport equipment)	182800000
BE	2016	2016	2016	2	1	2	Export	156	China	CHN	894	Zambia	ZMB	42	Parts and accessories of capital goods (except transport equipment)	64463530
BE	2010	2010	2010	2	1	2	Export	156	China	CHN	894	Zambia	ZMB	22	Industrial supplies nes, processed	55755335
BE	2017	2017	2017	2	0	2	Export	156	China	CHN	894	Zambia	ZMB	11	Food and beverages, primary	66729
BE	1999	1999	1999	3	1	2	Export	156	China	CHN	894	Zambia	ZMB	521	Transport equipment, other, industrial	18072
BE	2007	2007	2007	3	1	2	Export	156	China	CHN	894	Zambia	ZMB	522	Transport equipment, other, non-industrial	1198470
BE	2019	2019	2019	3	1	2	Export	156	China	CHN	894	Zambia	ZMB	112	Food and beverages, primary, mainly for household consumption	79447
BE	2000	2000	2000	3	1	2	Export	156	China	CHN	894	Zambia	ZMB	522	Transport equipment, other, non-industrial	5762
BE	2021	2021	2021	3	1	2	Export	156	China	CHN	894	Zambia	ZMB	112	Food and beverages, primary, mainly for household consumption	178241
BE	2009	2009	2009	3	1	2	Export	156	China	CHN	894	Zambia	ZMB	322	Fuels and lubricants, processed (other than motor spirit)	5502
BE	2009	2009	2009	2	1	2	Export	156	China	CHN	894	Zambia	ZMB	62	Consumption goods nes, semi-durable	7904113
BE	2014	2014	2014	3	1	2	Export	156	China	CHN	894	Zambia	ZMB	122	Food and beverages, processed, mainly for household consumption	33776525
BE	2021	2021	2021	3	1	2	Export	156	China	CHN	894	Zambia	ZMB	122	Food and beverages, processed, mainly for household consumption	7683599
BE	2020	2020	2020	3	1	2	Export	156	China	CHN	894	Zambia	ZMB	122	Food and beverages, processed, mainly for household consumption	10710095
BE	2008	2008	2008	2	1	2	Export	156	China	CHN	894	Zambia	ZMB	63	Consumption goods nes, non-durable	5023458
BE	2010	2010	2010	2	0	2	Export	156	China	CHN	894	Zambia	ZMB	32	Fuels and lubricants, processed	67031
BE	1999	1999	1999	2	1	2	Export	156	China	CHN	894	Zambia	ZMB	42	Parts and accessories of capital goods (except transport equipment)	151836
BE	2014	2014	2014	3	1	2	Export	156	China	CHN	894	Zambia	ZMB	521	Transport equipment, other, industrial	71026783
BE	2004	2004	2004	2	1	2	Export	156	China	CHN	894	Zambia	ZMB	62	Consumption goods nes, semi-durable	8672821
BE	2008	2008	2008	1	0	2	Export	156	China	CHN	894	Zambia	ZMB	1	Food and beverages	2270393
BE	2001	2001	2001	2	0	2	Export	156	China	CHN	894	Zambia	ZMB	32	Fuels and lubricants, processed	2000
BE	2013	2013	2013	3	1	2	Export	156	China	CHN	894	Zambia	ZMB	322	Fuels and lubricants, processed (other than motor spirit)	233540
BE	2001	2001	2001	2	0	2	Export	156	China	CHN	894	Zambia	ZMB	12	Food and beverages, processed	5253
BE	2001	2001	2001	1	0	2	Export	156	China	CHN	894	Zambia	ZMB	1	Food and beverages	5253
BE	1998	1998	1998	2	1	2	Export	156	China	CHN	894	Zambia	ZMB	41	Capital goods (except transport equipment)	597406
BE	2014	2014	2014	2	0	2	Export	156	China	CHN	894	Zambia	ZMB	12	Food and beverages, processed	33779074
BE	2012	2012	2012	2	1	2	Export	156	China	CHN	894	Zambia	ZMB	21	Industrial supplies nes, primary	174904
BE	2021	2021	2021	2	1	2	Export	156	China	CHN	894	Zambia	ZMB	62	Consumption goods nes, semi-durable	84771234
BE	2000	2000	2000	1	0	2	Export	156	China	CHN	894	Zambia	ZMB	4	Capital goods (except transport equipment), and parts and accessories thereof	17013716
BE	2013	2013	2013	1	0	2	Export	156	China	CHN	894	Zambia	ZMB	1	Food and beverages	23173475
BE	2012	2012	2012	2	1	2	Export	156	China	CHN	894	Zambia	ZMB	51	Transport equipment, passenger motor cars	62773
BE	2006	2006	2006	1	1	2	Export	156	China	CHN	894	Zambia	ZMB	7	Goods nes	878642
BE	2007	2007	2007	2	1	2	Export	156	China	CHN	894	Zambia	ZMB	61	Consumption goods nes, durable	2599043
BE	2015	2015	2015	3	1	2	Export	156	China	CHN	894	Zambia	ZMB	322	Fuels and lubricants, processed (other than motor spirit)	37164
BE	2007	2007	2007	2	0	2	Export	156	China	CHN	894	Zambia	ZMB	52	Transport equipment, other	28298116
BE	2010	2010	2010	2	0	2	Export	156	China	CHN	894	Zambia	ZMB	11	Food and beverages, primary	44251
BE	2008	2008	2008	2	1	2	Export	156	China	CHN	894	Zambia	ZMB	53	Parts and accessories of transport equipment	9500200
BE	2016	2016	2016	2	1	2	Export	156	China	CHN	894	Zambia	ZMB	53	Parts and accessories of transport equipment	28695035
BE	2020	2020	2020	3	1	2	Export	156	China	CHN	894	Zambia	ZMB	322	Fuels and lubricants, processed (other than motor spirit)	51651
BE	2007	2007	2007	3	1	2	Export	156	China	CHN	894	Zambia	ZMB	122	Food and beverages, processed, mainly for household consumption	1161391
BE	1998	1998	1998	2	1	2	Export	156	China	CHN	894	Zambia	ZMB	61	Consumption goods nes, durable	406441
BE	2018	2018	2018	2	1	2	Export	156	China	CHN	894	Zambia	ZMB	53	Parts and accessories of transport equipment	38895498
BE	2009	2009	2009	1	0	2	Export	156	China	CHN	894	Zambia	ZMB	2	Industrial supplies nes	36845523
BE	2005	2005	2005	2	1	2	Export	156	China	CHN	894	Zambia	ZMB	63	Consumption goods nes, non-durable	1661213
BE	2004	2004	2004	2	1	2	Export	156	China	CHN	894	Zambia	ZMB	63	Consumption goods nes, non-durable	2420795
BE	2008	2008	2008	2	1	2	Export	156	China	CHN	894	Zambia	ZMB	21	Industrial supplies nes, primary	111985
BE	2003	2003	2003	2	1	2	Export	156	China	CHN	894	Zambia	ZMB	61	Consumption goods nes, durable	1901585
BE	2009	2009	2009	2	1	2	Export	156	China	CHN	894	Zambia	ZMB	41	Capital goods (except transport equipment)	60329829
BE	2002	2002	2002	2	1	2	Export	156	China	CHN	894	Zambia	ZMB	42	Parts and accessories of capital goods (except transport equipment)	1929598
BE	2021	2021	2021	3	1	2	Export	156	China	CHN	894	Zambia	ZMB	111	Food and beverages, primary, mainly for industry	240
BE	2016	2016	2016	2	1	2	Export	156	China	CHN	894	Zambia	ZMB	21	Industrial supplies nes, primary	359907
BE	2004	2004	2004	3	1	2	Export	156	China	CHN	894	Zambia	ZMB	322	Fuels and lubricants, processed (other than motor spirit)	8250
BE	2006	2006	2006	1	0	2	Export	156	China	CHN	894	Zambia	ZMB	4	Capital goods (except transport equipment), and parts and accessories thereof	35764166
BE	2003	2003	2003	2	1	2	Export	156	China	CHN	894	Zambia	ZMB	62	Consumption goods nes, semi-durable	7182975
BE	2005	2005	2005	1	0	2	Export	156	China	CHN	894	Zambia	ZMB	5	Transport equipment, and parts and accessories thereof	4221875
BE	2007	2007	2007	2	1	2	Export	156	China	CHN	894	Zambia	ZMB	51	Transport equipment, passenger motor cars	79144
BE	2007	2007	2007	2	0	2	Export	156	China	CHN	894	Zambia	ZMB	32	Fuels and lubricants, processed	19731
BE	2011	2011	2011	3	1	2	Export	156	China	CHN	894	Zambia	ZMB	122	Food and beverages, processed, mainly for household consumption	3210248
BE	2006	2006	2006	2	1	2	Export	156	China	CHN	894	Zambia	ZMB	51	Transport equipment, passenger motor cars	419165
BE	2014	2014	2014	1	0	2	Export	156	China	CHN	894	Zambia	ZMB	4	Capital goods (except transport equipment), and parts and accessories thereof	353500000
BE	2021	2021	2021	1	0	2	Export	156	China	CHN	894	Zambia	ZMB	2	Industrial supplies nes	264900000
BE	2010	2010	2010	2	1	2	Export	156	China	CHN	894	Zambia	ZMB	41	Capital goods (except transport equipment)	134200000
BE	2012	2012	2012	1	0	2	Export	156	China	CHN	894	Zambia	ZMB	2	Industrial supplies nes	215200000
BE	2004	2004	2004	2	0	2	Export	156	China	CHN	894	Zambia	ZMB	12	Food and beverages, processed	180687
BE	2012	2012	2012	2	0	2	Export	156	China	CHN	894	Zambia	ZMB	32	Fuels and lubricants, processed	326877
BE	2014	2014	2014	3	1	2	Export	156	China	CHN	894	Zambia	ZMB	112	Food and beverages, primary, mainly for household consumption	83739
BE	2004	2004	2004	3	1	2	Export	156	China	CHN	894	Zambia	ZMB	122	Food and beverages, processed, mainly for household consumption	163116
BE	2000	2000	2000	2	1	2	Export	156	China	CHN	894	Zambia	ZMB	61	Consumption goods nes, durable	278085
BE	1998	1998	1998	2	1	2	Export	156	China	CHN	894	Zambia	ZMB	63	Consumption goods nes, non-durable	8283334
BE	1999	1999	1999	2	1	2	Export	156	China	CHN	894	Zambia	ZMB	61	Consumption goods nes, durable	148540
BE	2019	2019	2019	2	1	2	Export	156	China	CHN	894	Zambia	ZMB	22	Industrial supplies nes, processed	269000000
BE	2017	2017	2017	2	1	2	Export	156	China	CHN	894	Zambia	ZMB	22	Industrial supplies nes, processed	181700000
BE	1999	1999	1999	2	1	2	Export	156	China	CHN	894	Zambia	ZMB	62	Consumption goods nes, semi-durable	4522804
BE	2020	2020	2020	3	1	2	Export	156	China	CHN	894	Zambia	ZMB	521	Transport equipment, other, industrial	73695333
BE	2012	2012	2012	2	1	2	Export	156	China	CHN	894	Zambia	ZMB	41	Capital goods (except transport equipment)	179100000
BE	2002	2002	2002	2	0	2	Export	156	China	CHN	894	Zambia	ZMB	52	Transport equipment, other	170060
BE	2015	2015	2015	2	0	2	Export	156	China	CHN	894	Zambia	ZMB	11	Food and beverages, primary	26325
BE	2006	2006	2006	3	1	2	Export	156	China	CHN	894	Zambia	ZMB	322	Fuels and lubricants, processed (other than motor spirit)	10065
BE	2004	2004	2004	1	0	2	Export	156	China	CHN	894	Zambia	ZMB	4	Capital goods (except transport equipment), and parts and accessories thereof	27134905
BE	2008	2008	2008	3	1	2	Export	156	China	CHN	894	Zambia	ZMB	522	Transport equipment, other, non-industrial	1370088
BE	2010	2010	2010	2	1	2	Export	156	China	CHN	894	Zambia	ZMB	62	Consumption goods nes, semi-durable	12634326
BE	2020	2020	2020	1	0	2	Export	156	China	CHN	894	Zambia	ZMB	3	Fuels and lubricants	329523
BE	2012	2012	2012	3	1	2	Export	156	China	CHN	894	Zambia	ZMB	121	Food and beverages, processed, mainly for industry	15840
BE	2001	2001	2001	2	1	2	Export	156	China	CHN	894	Zambia	ZMB	51	Transport equipment, passenger motor cars	17506
BE	2008	2008	2008	2	1	2	Export	156	China	CHN	894	Zambia	ZMB	41	Capital goods (except transport equipment)	108500000
BE	2018	2018	2018	3	1	2	Export	156	China	CHN	894	Zambia	ZMB	111	Food and beverages, primary, mainly for industry	933
BE	1995	1995	1995	3	1	2	Export	156	China	CHN	894	Zambia	ZMB	522	Transport equipment, other, non-industrial	32575
BE	2006	2006	2006	2	1	2	Export	156	China	CHN	894	Zambia	ZMB	61	Consumption goods nes, durable	2593660
BE	2007	2007	2007	1	0	2	Export	156	China	CHN	894	Zambia	ZMB	5	Transport equipment, and parts and accessories thereof	36914957
BE	2016	2016	2016	2	1	2	Export	156	China	CHN	894	Zambia	ZMB	41	Capital goods (except transport equipment)	178700000
BE	1999	1999	1999	1	0	2	Export	156	China	CHN	894	Zambia	ZMB	4	Capital goods (except transport equipment), and parts and accessories thereof	978534
BE	1999	1999	1999	3	1	2	Export	156	China	CHN	894	Zambia	ZMB	121	Food and beverages, processed, mainly for industry	22600
BE	2021	2021	2021	2	0	2	Export	156	China	CHN	894	Zambia	ZMB	32	Fuels and lubricants, processed	54670
BE	2019	2019	2019	2	1	2	Export	156	China	CHN	894	Zambia	ZMB	42	Parts and accessories of capital goods (except transport equipment)	125200000
BE	1999	1999	1999	1	0	2	Export	156	China	CHN	894	Zambia	ZMB	3	Fuels and lubricants	754
BE	2019	2019	2019	3	1	2	Export	156	China	CHN	894	Zambia	ZMB	121	Food and beverages, processed, mainly for industry	32497
BE	2007	2007	2007	2	1	2	Export	156	China	CHN	894	Zambia	ZMB	62	Consumption goods nes, semi-durable	9356125
BE	2005	2005	2005	1	0	2	Export	156	China	CHN	894	Zambia	ZMB	2	Industrial supplies nes	9278449
BE	2008	2008	2008	2	1	2	Export	156	China	CHN	894	Zambia	ZMB	42	Parts and accessories of capital goods (except transport equipment)	33932421
BE	2017	2017	2017	2	1	2	Export	156	China	CHN	894	Zambia	ZMB	53	Parts and accessories of transport equipment	26661917
BE	2006	2006	2006	2	1	2	Export	156	China	CHN	894	Zambia	ZMB	22	Industrial supplies nes, processed	18031400
BE	2015	2015	2015	2	1	2	Export	156	China	CHN	894	Zambia	ZMB	31	Fuels and lubricants, primary	6183
BE	2001	2001	2001	1	1	2	Export	156	China	CHN	894	Zambia	ZMB	7	Goods nes	222702
BE	2011	2011	2011	2	1	2	Export	156	China	CHN	894	Zambia	ZMB	62	Consumption goods nes, semi-durable	10785784
BE	2008	2008	2008	1	0	2	Export	156	China	CHN	894	Zambia	ZMB	5	Transport equipment, and parts and accessories thereof	28290131
BE	2005	2005	2005	3	1	2	Export	156	China	CHN	894	Zambia	ZMB	521	Transport equipment, other, industrial	1343801
BE	2003	2003	2003	3	1	2	Export	156	China	CHN	894	Zambia	ZMB	322	Fuels and lubricants, processed (other than motor spirit)	3990
BE	2002	2002	2002	2	0	2	Export	156	China	CHN	894	Zambia	ZMB	12	Food and beverages, processed	12432
BE	2015	2015	2015	3	1	2	Export	156	China	CHN	894	Zambia	ZMB	112	Food and beverages, primary, mainly for household consumption	26325
BE	2007	2007	2007	1	0	2	Export	156	China	CHN	894	Zambia	ZMB	2	Industrial supplies nes	61760597
BE	2007	2007	2007	2	1	2	Export	156	China	CHN	894	Zambia	ZMB	21	Industrial supplies nes, primary	97297
BE	2017	2017	2017	1	0	2	Export	156	China	CHN	894	Zambia	ZMB	2	Industrial supplies nes	181900000
BE	2021	2021	2021	2	1	2	Export	156	China	CHN	894	Zambia	ZMB	53	Parts and accessories of transport equipment	52390315
BE	2016	2016	2016	3	1	2	Export	156	China	CHN	894	Zambia	ZMB	522	Transport equipment, other, non-industrial	3157521
BE	2017	2017	2017	3	1	2	Export	156	China	CHN	894	Zambia	ZMB	322	Fuels and lubricants, processed (other than motor spirit)	26528
BE	2003	2003	2003	3	1	2	Export	156	China	CHN	894	Zambia	ZMB	521	Transport equipment, other, industrial	1066901
BE	2015	2015	2015	3	1	2	Export	156	China	CHN	894	Zambia	ZMB	121	Food and beverages, processed, mainly for industry	23848
BE	2019	2019	2019	2	1	2	Export	156	China	CHN	894	Zambia	ZMB	53	Parts and accessories of transport equipment	45216422
BE	2018	2018	2018	3	1	2	Export	156	China	CHN	894	Zambia	ZMB	122	Food and beverages, processed, mainly for household consumption	37686774
BE	2001	2001	2001	2	1	2	Export	156	China	CHN	894	Zambia	ZMB	63	Consumption goods nes, non-durable	843142
BE	2009	2009	2009	1	0	2	Export	156	China	CHN	894	Zambia	ZMB	5	Transport equipment, and parts and accessories thereof	23510358
BE	2006	2006	2006	3	1	2	Export	156	China	CHN	894	Zambia	ZMB	122	Food and beverages, processed, mainly for household consumption	435657
BE	2004	2004	2004	1	0	2	Export	156	China	CHN	894	Zambia	ZMB	2	Industrial supplies nes	7078512
BE	2007	2007	2007	2	0	2	Export	156	China	CHN	894	Zambia	ZMB	11	Food and beverages, primary	1931
BE	2019	2019	2019	2	1	2	Export	156	China	CHN	894	Zambia	ZMB	61	Consumption goods nes, durable	18510662
BE	2000	2000	2000	1	0	2	Export	156	China	CHN	894	Zambia	ZMB	3	Fuels and lubricants	322
BE	2009	2009	2009	1	0	2	Export	156	China	CHN	894	Zambia	ZMB	3	Fuels and lubricants	5502
BE	2016	2016	2016	2	0	2	Export	156	China	CHN	894	Zambia	ZMB	52	Transport equipment, other	33230267
BE	2014	2014	2014	2	1	2	Export	156	China	CHN	894	Zambia	ZMB	22	Industrial supplies nes, processed	186000000
BE	2013	2013	2013	3	1	2	Export	156	China	CHN	894	Zambia	ZMB	112	Food and beverages, primary, mainly for household consumption	4473
BE	1998	1998	1998	1	0	2	Export	156	China	CHN	894	Zambia	ZMB	6	Consumption goods nes	18589388
BE	1999	1999	1999	2	0	2	Export	156	China	CHN	894	Zambia	ZMB	12	Food and beverages, processed	30914
BE	2003	2003	2003	1	0	2	Export	156	China	CHN	894	Zambia	ZMB	6	Consumption goods nes	10249319
BE	2019	2019	2019	2	1	2	Export	156	China	CHN	894	Zambia	ZMB	63	Consumption goods nes, non-durable	26753862
BE	2011	2011	2011	0	0	2	Export	156	China	CHN	894	Zambia	ZMB	TOTAL	All Categories	617300000
BE	2007	2007	2007	2	1	2	Export	156	China	CHN	894	Zambia	ZMB	41	Capital goods (except transport equipment)	51596191
BE	2010	2010	2010	0	0	2	Export	156	China	CHN	894	Zambia	ZMB	TOTAL	All Categories	301700000
BE	2010	2010	2010	1	1	2	Export	156	China	CHN	894	Zambia	ZMB	7	Goods nes	3627418
BE	2010	2010	2010	1	0	2	Export	156	China	CHN	894	Zambia	ZMB	6	Consumption goods nes	22376406
BE	2015	2015	2015	2	1	2	Export	156	China	CHN	894	Zambia	ZMB	22	Industrial supplies nes, processed	116900000
BE	1998	1998	1998	2	1	2	Export	156	China	CHN	894	Zambia	ZMB	53	Parts and accessories of transport equipment	617628
BE	2004	2004	2004	2	1	2	Export	156	China	CHN	894	Zambia	ZMB	42	Parts and accessories of capital goods (except transport equipment)	3763117
BE	2019	2019	2019	0	0	2	Export	156	China	CHN	894	Zambia	ZMB	TOTAL	All Categories	970300000
BE	2018	2018	2018	1	0	2	Export	156	China	CHN	894	Zambia	ZMB	4	Capital goods (except transport equipment), and parts and accessories thereof	460500000
BE	2002	2002	2002	1	0	2	Export	156	China	CHN	894	Zambia	ZMB	5	Transport equipment, and parts and accessories thereof	744809
BE	2003	2003	2003	2	1	2	Export	156	China	CHN	894	Zambia	ZMB	41	Capital goods (except transport equipment)	13645658
BE	2021	2021	2021	0	0	2	Export	156	China	CHN	894	Zambia	ZMB	TOTAL	All Categories	780900000
BE	2003	2003	2003	2	1	2	Export	156	China	CHN	894	Zambia	ZMB	53	Parts and accessories of transport equipment	832021
BE	2011	2011	2011	3	1	2	Export	156	China	CHN	894	Zambia	ZMB	111	Food and beverages, primary, mainly for industry	10271
BE	2000	2000	2000	2	1	2	Export	156	China	CHN	894	Zambia	ZMB	42	Parts and accessories of capital goods (except transport equipment)	2784428
BE	2008	2008	2008	3	1	2	Export	156	China	CHN	894	Zambia	ZMB	122	Food and beverages, processed, mainly for household consumption	2207593
BE	2000	2000	2000	2	1	2	Export	156	China	CHN	894	Zambia	ZMB	51	Transport equipment, passenger motor cars	691960
BE	2018	2018	2018	2	1	2	Export	156	China	CHN	894	Zambia	ZMB	42	Parts and accessories of capital goods (except transport equipment)	108100000
BE	2017	2017	2017	2	0	2	Export	156	China	CHN	894	Zambia	ZMB	32	Fuels and lubricants, processed	488470
BE	2002	2002	2002	1	0	2	Export	156	China	CHN	894	Zambia	ZMB	6	Consumption goods nes	7862436
BE	2001	2001	2001	2	1	2	Export	156	China	CHN	894	Zambia	ZMB	62	Consumption goods nes, semi-durable	4449713
BE	2016	2016	2016	3	1	2	Export	156	China	CHN	894	Zambia	ZMB	322	Fuels and lubricants, processed (other than motor spirit)	139241
BE	2014	2014	2014	3	1	2	Export	156	China	CHN	894	Zambia	ZMB	522	Transport equipment, other, non-industrial	4583654
BE	2005	2005	2005	3	1	2	Export	156	China	CHN	894	Zambia	ZMB	122	Food and beverages, processed, mainly for household consumption	33927
BE	2009	2009	2009	3	1	2	Export	156	China	CHN	894	Zambia	ZMB	522	Transport equipment, other, non-industrial	1644436
BE	2013	2013	2013	1	0	2	Export	156	China	CHN	894	Zambia	ZMB	2	Industrial supplies nes	208300000
BE	2000	2000	2000	2	0	2	Export	156	China	CHN	894	Zambia	ZMB	52	Transport equipment, other	6752099
BE	2011	2011	2011	2	1	2	Export	156	China	CHN	894	Zambia	ZMB	61	Consumption goods nes, durable	9812942
BE	2008	2008	2008	2	0	2	Export	156	China	CHN	894	Zambia	ZMB	12	Food and beverages, processed	2269707
BE	1995	1995	1995	2	1	2	Export	156	China	CHN	894	Zambia	ZMB	61	Consumption goods nes, durable	245494
BE	2000	2000	2000	1	0	2	Export	156	China	CHN	894	Zambia	ZMB	6	Consumption goods nes	3651028
BE	2011	2011	2011	1	1	2	Export	156	China	CHN	894	Zambia	ZMB	7	Goods nes	30689
BE	2015	2015	2015	1	0	2	Export	156	China	CHN	894	Zambia	ZMB	6	Consumption goods nes	45595208
BE	2017	2017	2017	0	0	2	Export	156	China	CHN	894	Zambia	ZMB	TOTAL	All Categories	709500000
BE	2020	2020	2020	3	1	2	Export	156	China	CHN	894	Zambia	ZMB	522	Transport equipment, other, non-industrial	4810717
BE	2005	2005	2005	1	0	2	Export	156	China	CHN	894	Zambia	ZMB	6	Consumption goods nes	9403537
BE	2018	2018	2018	3	1	2	Export	156	China	CHN	894	Zambia	ZMB	521	Transport equipment, other, industrial	108300000
BE	2015	2015	2015	2	1	2	Export	156	China	CHN	894	Zambia	ZMB	62	Consumption goods nes, semi-durable	19218199
BE	2011	2011	2011	2	1	2	Export	156	China	CHN	894	Zambia	ZMB	53	Parts and accessories of transport equipment	17863013
BE	2004	2004	2004	2	1	2	Export	156	China	CHN	894	Zambia	ZMB	53	Parts and accessories of transport equipment	1917848
BE	2004	2004	2004	3	1	2	Export	156	China	CHN	894	Zambia	ZMB	521	Transport equipment, other, industrial	378038
BE	2010	2010	2010	1	0	2	Export	156	China	CHN	894	Zambia	ZMB	4	Capital goods (except transport equipment), and parts and accessories thereof	159200000
BE	2013	2013	2013	2	1	2	Export	156	China	CHN	894	Zambia	ZMB	62	Consumption goods nes, semi-durable	24181204
BE	2010	2010	2010	2	0	2	Export	156	China	CHN	894	Zambia	ZMB	12	Food and beverages, processed	2788620
BE	1999	1999	1999	3	1	2	Export	156	China	CHN	894	Zambia	ZMB	322	Fuels and lubricants, processed (other than motor spirit)	754
BE	2015	2015	2015	3	1	2	Export	156	China	CHN	894	Zambia	ZMB	521	Transport equipment, other, industrial	73614154
BE	2018	2018	2018	2	0	2	Export	156	China	CHN	894	Zambia	ZMB	52	Transport equipment, other	111200000
BE	2016	2016	2016	2	1	2	Export	156	China	CHN	894	Zambia	ZMB	63	Consumption goods nes, non-durable	17301312
BE	2021	2021	2021	2	1	2	Export	156	China	CHN	894	Zambia	ZMB	61	Consumption goods nes, durable	20658247
BE	2019	2019	2019	1	1	2	Export	156	China	CHN	894	Zambia	ZMB	7	Goods nes	2652049
BE	2002	2002	2002	2	1	2	Export	156	China	CHN	894	Zambia	ZMB	62	Consumption goods nes, semi-durable	6205849
BE	1999	1999	1999	1	0	2	Export	156	China	CHN	894	Zambia	ZMB	2	Industrial supplies nes	1781953
BE	2002	2002	2002	1	0	2	Export	156	China	CHN	894	Zambia	ZMB	2	Industrial supplies nes	5210089
BE	2001	2001	2001	1	0	2	Export	156	China	CHN	894	Zambia	ZMB	2	Industrial supplies nes	3632792
BE	2008	2008	2008	3	1	2	Export	156	China	CHN	894	Zambia	ZMB	322	Fuels and lubricants, processed (other than motor spirit)	8230
BE	2007	2007	2007	2	0	2	Export	156	China	CHN	894	Zambia	ZMB	12	Food and beverages, processed	1172733
BE	2005	2005	2005	2	1	2	Export	156	China	CHN	894	Zambia	ZMB	51	Transport equipment, passenger motor cars	68990
BE	2013	2013	2013	1	0	2	Export	156	China	CHN	894	Zambia	ZMB	4	Capital goods (except transport equipment), and parts and accessories thereof	336800000
BE	2008	2008	2008	2	0	2	Export	156	China	CHN	894	Zambia	ZMB	11	Food and beverages, primary	686
BE	1999	1999	1999	2	1	2	Export	156	China	CHN	894	Zambia	ZMB	22	Industrial supplies nes, processed	1754254
BE	2005	2005	2005	3	1	2	Export	156	China	CHN	894	Zambia	ZMB	322	Fuels and lubricants, processed (other than motor spirit)	4357
BE	2018	2018	2018	2	1	2	Export	156	China	CHN	894	Zambia	ZMB	22	Industrial supplies nes, processed	253600000
BE	2011	2011	2011	1	0	2	Export	156	China	CHN	894	Zambia	ZMB	3	Fuels and lubricants	57650
BE	2009	2009	2009	2	0	2	Export	156	China	CHN	894	Zambia	ZMB	52	Transport equipment, other	15264952
BE	2020	2020	2020	2	0	2	Export	156	China	CHN	894	Zambia	ZMB	32	Fuels and lubricants, processed	329523
BE	2018	2018	2018	1	0	2	Export	156	China	CHN	894	Zambia	ZMB	1	Food and beverages	37833906
BE	2015	2015	2015	3	1	2	Export	156	China	CHN	894	Zambia	ZMB	522	Transport equipment, other, non-industrial	4177934
BE	2013	2013	2013	1	0	2	Export	156	China	CHN	894	Zambia	ZMB	5	Transport equipment, and parts and accessories thereof	113900000
BE	2004	2004	2004	3	1	2	Export	156	China	CHN	894	Zambia	ZMB	121	Food and beverages, processed, mainly for industry	17571
BE	2009	2009	2009	2	1	2	Export	156	China	CHN	894	Zambia	ZMB	53	Parts and accessories of transport equipment	6969647
BE	2001	2001	2001	3	1	2	Export	156	China	CHN	894	Zambia	ZMB	322	Fuels and lubricants, processed (other than motor spirit)	2000
BE	2020	2020	2020	2	1	2	Export	156	China	CHN	894	Zambia	ZMB	61	Consumption goods nes, durable	16448911
BE	2004	2004	2004	2	1	2	Export	156	China	CHN	894	Zambia	ZMB	61	Consumption goods nes, durable	2636208
BE	2021	2021	2021	2	0	2	Export	156	China	CHN	894	Zambia	ZMB	52	Transport equipment, other	72866646
BE	2012	2012	2012	2	0	2	Export	156	China	CHN	894	Zambia	ZMB	52	Transport equipment, other	124000000
BE	2005	2005	2005	2	0	2	Export	156	China	CHN	894	Zambia	ZMB	52	Transport equipment, other	1833889
BE	2009	2009	2009	2	1	2	Export	156	China	CHN	894	Zambia	ZMB	51	Transport equipment, passenger motor cars	1275759
BE	2018	2018	2018	1	1	2	Export	156	China	CHN	894	Zambia	ZMB	7	Goods nes	1275604
BE	2017	2017	2017	2	1	2	Export	156	China	CHN	894	Zambia	ZMB	61	Consumption goods nes, durable	10266464
BE	2016	2016	2016	1	1	2	Export	156	China	CHN	894	Zambia	ZMB	7	Goods nes	656476
BE	2008	2008	2008	2	1	2	Export	156	China	CHN	894	Zambia	ZMB	62	Consumption goods nes, semi-durable	7791305
BE	2014	2014	2014	2	1	2	Export	156	China	CHN	894	Zambia	ZMB	21	Industrial supplies nes, primary	182507
BE	2001	2001	2001	2	1	2	Export	156	China	CHN	894	Zambia	ZMB	22	Industrial supplies nes, processed	3632792
BE	2011	2011	2011	1	0	2	Export	156	China	CHN	894	Zambia	ZMB	6	Consumption goods nes	33425552
BE	2003	2003	2003	1	0	2	Export	156	China	CHN	894	Zambia	ZMB	4	Capital goods (except transport equipment), and parts and accessories thereof	15665799
BE	1995	1995	1995	1	0	2	Export	156	China	CHN	894	Zambia	ZMB	6	Consumption goods nes	3517454
BE	2001	2001	2001	0	0	2	Export	156	China	CHN	894	Zambia	ZMB	TOTAL	All Categories	38835925
BE	2017	2017	2017	2	1	2	Export	156	China	CHN	894	Zambia	ZMB	21	Industrial supplies nes, primary	255613
BE	2019	2019	2019	2	0	2	Export	156	China	CHN	894	Zambia	ZMB	11	Food and beverages, primary	79447
BE	2015	2015	2015	2	0	2	Export	156	China	CHN	894	Zambia	ZMB	52	Transport equipment, other	77792088
BE	2004	2004	2004	3	1	2	Export	156	China	CHN	894	Zambia	ZMB	111	Food and beverages, primary, mainly for industry	1374
BE	2002	2002	2002	1	0	2	Export	156	China	CHN	894	Zambia	ZMB	3	Fuels and lubricants	15410
BE	2019	2019	2019	2	0	2	Export	156	China	CHN	894	Zambia	ZMB	12	Food and beverages, processed	25336198
BE	2008	2008	2008	2	0	2	Export	156	China	CHN	894	Zambia	ZMB	32	Fuels and lubricants, processed	363977
BE	1999	1999	1999	2	0	2	Export	156	China	CHN	894	Zambia	ZMB	11	Food and beverages, primary	2530
BE	1998	1998	1998	0	0	2	Export	156	China	CHN	894	Zambia	ZMB	TOTAL	All Categories	22116379
BE	2013	2013	2013	1	0	2	Export	156	China	CHN	894	Zambia	ZMB	3	Fuels and lubricants	293423
BE	2012	2012	2012	2	0	2	Export	156	China	CHN	894	Zambia	ZMB	12	Food and beverages, processed	6859769
BE	2010	2010	2010	2	1	2	Export	156	China	CHN	894	Zambia	ZMB	42	Parts and accessories of capital goods (except transport equipment)	25016942
BE	2011	2011	2011	1	0	2	Export	156	China	CHN	894	Zambia	ZMB	5	Transport equipment, and parts and accessories thereof	85039809
BE	2015	2015	2015	3	1	2	Export	156	China	CHN	894	Zambia	ZMB	122	Food and beverages, processed, mainly for household consumption	30846095
BE	2010	2010	2010	3	1	2	Export	156	China	CHN	894	Zambia	ZMB	522	Transport equipment, other, non-industrial	1469482
BE	2004	2004	2004	0	0	2	Export	156	China	CHN	894	Zambia	ZMB	TOTAL	All Categories	51042489
BE	2009	2009	2009	2	1	2	Export	156	China	CHN	894	Zambia	ZMB	61	Consumption goods nes, durable	2699372
BE	2012	2012	2012	1	0	2	Export	156	China	CHN	894	Zambia	ZMB	4	Capital goods (except transport equipment), and parts and accessories thereof	244800000
BE	2007	2007	2007	2	1	2	Export	156	China	CHN	894	Zambia	ZMB	42	Parts and accessories of capital goods (except transport equipment)	29339413
BE	2006	2006	2006	3	1	2	Export	156	China	CHN	894	Zambia	ZMB	121	Food and beverages, processed, mainly for industry	19362
BE	2018	2018	2018	1	0	2	Export	156	China	CHN	894	Zambia	ZMB	2	Industrial supplies nes	255300000
BE	2011	2011	2011	3	1	2	Export	156	China	CHN	894	Zambia	ZMB	322	Fuels and lubricants, processed (other than motor spirit)	57650
BE	2016	2016	2016	1	0	2	Export	156	China	CHN	894	Zambia	ZMB	3	Fuels and lubricants	630339
BE	2017	2017	2017	2	1	2	Export	156	China	CHN	894	Zambia	ZMB	63	Consumption goods nes, non-durable	10443582
BE	2012	2012	2012	2	1	2	Export	156	China	CHN	894	Zambia	ZMB	22	Industrial supplies nes, processed	215000000
BE	2007	2007	2007	3	1	2	Export	156	China	CHN	894	Zambia	ZMB	121	Food and beverages, processed, mainly for industry	11342
BE	2005	2005	2005	1	0	2	Export	156	China	CHN	894	Zambia	ZMB	1	Food and beverages	45797
BE	2017	2017	2017	1	0	2	Export	156	China	CHN	894	Zambia	ZMB	6	Consumption goods nes	46023813
BE	2013	2013	2013	2	0	2	Export	156	China	CHN	894	Zambia	ZMB	12	Food and beverages, processed	23169002
BE	2018	2018	2018	0	0	2	Export	156	China	CHN	894	Zambia	ZMB	TOTAL	All Categories	969500000
BE	2021	2021	2021	2	1	2	Export	156	China	CHN	894	Zambia	ZMB	41	Capital goods (except transport equipment)	170200000
BE	2017	2017	2017	1	0	2	Export	156	China	CHN	894	Zambia	ZMB	3	Fuels and lubricants	490700
BE	2020	2020	2020	1	0	2	Export	156	China	CHN	894	Zambia	ZMB	2	Industrial supplies nes	194400000
BE	2004	2004	2004	2	1	2	Export	156	China	CHN	894	Zambia	ZMB	51	Transport equipment, passenger motor cars	9737
BE	2000	2000	2000	2	1	2	Export	156	China	CHN	894	Zambia	ZMB	62	Consumption goods nes, semi-durable	2957908
BE	2016	2016	2016	2	1	2	Export	156	China	CHN	894	Zambia	ZMB	22	Industrial supplies nes, processed	100300000
BE	2015	2015	2015	2	1	2	Export	156	China	CHN	894	Zambia	ZMB	42	Parts and accessories of capital goods (except transport equipment)	66356781
BE	2020	2020	2020	2	0	2	Export	156	China	CHN	894	Zambia	ZMB	52	Transport equipment, other	78506050
BE	2018	2018	2018	2	1	2	Export	156	China	CHN	894	Zambia	ZMB	41	Capital goods (except transport equipment)	352400000
BE	2018	2018	2018	2	1	2	Export	156	China	CHN	894	Zambia	ZMB	63	Consumption goods nes, non-durable	12876001
BE	2015	2015	2015	1	0	2	Export	156	China	CHN	894	Zambia	ZMB	1	Food and beverages	30896268
BE	2002	2002	2002	3	1	2	Export	156	China	CHN	894	Zambia	ZMB	522	Transport equipment, other, non-industrial	49977
BE	2007	2007	2007	1	0	2	Export	156	China	CHN	894	Zambia	ZMB	6	Consumption goods nes	15710930
BE	1995	1995	1995	2	0	2	Export	156	China	CHN	894	Zambia	ZMB	52	Transport equipment, other	9955322
BE	2016	2016	2016	3	1	2	Export	156	China	CHN	894	Zambia	ZMB	121	Food and beverages, processed, mainly for industry	12240
BE	2011	2011	2011	2	0	2	Export	156	China	CHN	894	Zambia	ZMB	52	Transport equipment, other	66125646
BE	2009	2009	2009	0	0	2	Export	156	China	CHN	894	Zambia	ZMB	TOTAL	All Categories	152000000
BE	2014	2014	2014	2	1	2	Export	156	China	CHN	894	Zambia	ZMB	61	Consumption goods nes, durable	12105052
BE	2015	2015	2015	2	1	2	Export	156	China	CHN	894	Zambia	ZMB	61	Consumption goods nes, durable	14649901
BE	2009	2009	2009	2	1	2	Export	156	China	CHN	887	Yemen	YEM	61	Consumption goods nes, durable	62581654
BE	2002	2002	2002	1	0	2	Export	156	China	CHN	887	Yemen	YEM	1	Food and beverages	25562574
BE	2019	2019	2019	1	0	2	Export	156	China	CHN	887	Yemen	YEM	2	Industrial supplies nes	1036000000
BE	2010	2010	2010	0	0	2	Export	156	China	CHN	887	Yemen	YEM	TOTAL	All Categories	1224000000
BE	1998	1998	1998	2	1	2	Export	156	China	CHN	887	Yemen	YEM	42	Parts and accessories of capital goods (except transport equipment)	2057292
BE	2021	2021	2021	3	1	2	Export	156	China	CHN	887	Yemen	YEM	112	Food and beverages, primary, mainly for household consumption	7985380
BE	2008	2008	2008	1	1	2	Export	156	China	CHN	887	Yemen	YEM	7	Goods nes	55837
BE	2013	2013	2013	3	1	2	Export	156	China	CHN	887	Yemen	YEM	522	Transport equipment, other, non-industrial	31847527
BE	2008	2008	2008	2	1	2	Export	156	China	CHN	887	Yemen	YEM	41	Capital goods (except transport equipment)	169900000
BE	2018	2018	2018	2	0	2	Export	156	China	CHN	887	Yemen	YEM	11	Food and beverages, primary	9800582
BE	2010	2010	2010	1	1	2	Export	156	China	CHN	887	Yemen	YEM	7	Goods nes	125520
BE	2019	2019	2019	2	0	2	Export	156	China	CHN	887	Yemen	YEM	12	Food and beverages, processed	110000000
BE	2008	2008	2008	2	0	2	Export	156	China	CHN	887	Yemen	YEM	12	Food and beverages, processed	48056354
BE	1999	1999	1999	3	1	2	Export	156	China	CHN	887	Yemen	YEM	521	Transport equipment, other, industrial	1049849
BE	2012	2012	2012	2	0	2	Export	156	China	CHN	887	Yemen	YEM	52	Transport equipment, other	27848169
BE	2009	2009	2009	2	1	2	Export	156	China	CHN	887	Yemen	YEM	63	Consumption goods nes, non-durable	78185238
BE	2005	2005	2005	2	1	2	Export	156	China	CHN	887	Yemen	YEM	31	Fuels and lubricants, primary	3750
BE	2006	2006	2006	3	1	2	Export	156	China	CHN	887	Yemen	YEM	111	Food and beverages, primary, mainly for industry	1565631
BE	2021	2021	2021	1	0	2	Export	156	China	CHN	887	Yemen	YEM	3	Fuels and lubricants	1108656
BE	2014	2014	2014	2	1	2	Export	156	China	CHN	887	Yemen	YEM	51	Transport equipment, passenger motor cars	175780
BE	2000	2000	2000	1	0	2	Export	156	China	CHN	887	Yemen	YEM	6	Consumption goods nes	55870295
BE	2009	2009	2009	2	1	2	Export	156	China	CHN	887	Yemen	YEM	22	Industrial supplies nes, processed	362300000
BE	2006	2006	2006	1	0	2	Export	156	China	CHN	887	Yemen	YEM	4	Capital goods (except transport equipment), and parts and accessories thereof	153200000
BE	2013	2013	2013	1	0	2	Export	156	China	CHN	887	Yemen	YEM	4	Capital goods (except transport equipment), and parts and accessories thereof	333200000
BE	2016	2016	2016	2	1	2	Export	156	China	CHN	887	Yemen	YEM	21	Industrial supplies nes, primary	148203
BE	2005	2005	2005	2	0	2	Export	156	China	CHN	887	Yemen	YEM	32	Fuels and lubricants, processed	46824
BE	2003	2003	2003	0	0	2	Export	156	China	CHN	887	Yemen	YEM	TOTAL	All Categories	353400000
BE	2012	2012	2012	0	0	2	Export	156	China	CHN	887	Yemen	YEM	TOTAL	All Categories	1955000000
BE	2008	2008	2008	2	1	2	Export	156	China	CHN	887	Yemen	YEM	31	Fuels and lubricants, primary	8988
BE	2012	2012	2012	2	1	2	Export	156	China	CHN	887	Yemen	YEM	22	Industrial supplies nes, processed	612800000
BE	2001	2001	2001	3	1	2	Export	156	China	CHN	887	Yemen	YEM	522	Transport equipment, other, non-industrial	630559
BE	2020	2020	2020	2	0	2	Export	156	China	CHN	887	Yemen	YEM	11	Food and beverages, primary	4205312
BE	1995	1995	1995	2	1	2	Export	156	China	CHN	887	Yemen	YEM	53	Parts and accessories of transport equipment	14773321
BE	2013	2013	2013	3	1	2	Export	156	China	CHN	887	Yemen	YEM	121	Food and beverages, processed, mainly for industry	11212805
BE	1998	1998	1998	1	0	2	Export	156	China	CHN	887	Yemen	YEM	6	Consumption goods nes	35996690
BE	2013	2013	2013	3	1	2	Export	156	China	CHN	887	Yemen	YEM	521	Transport equipment, other, industrial	10513522
BE	1995	1995	1995	2	1	2	Export	156	China	CHN	887	Yemen	YEM	42	Parts and accessories of capital goods (except transport equipment)	1095737
BE	2003	2003	2003	2	1	2	Export	156	China	CHN	887	Yemen	YEM	22	Industrial supplies nes, processed	118800000
BE	2021	2021	2021	3	1	2	Export	156	China	CHN	887	Yemen	YEM	121	Food and beverages, processed, mainly for industry	11216712
BE	2015	2015	2015	2	1	2	Export	156	China	CHN	887	Yemen	YEM	41	Capital goods (except transport equipment)	135800000
BE	2007	2007	2007	1	1	2	Export	156	China	CHN	887	Yemen	YEM	7	Goods nes	3585819
BE	2017	2017	2017	1	1	2	Export	156	China	CHN	887	Yemen	YEM	7	Goods nes	180075
BE	2013	2013	2013	2	0	2	Export	156	China	CHN	887	Yemen	YEM	32	Fuels and lubricants, processed	366610
BE	2019	2019	2019	2	1	2	Export	156	China	CHN	887	Yemen	YEM	62	Consumption goods nes, semi-durable	844800000
BE	2004	2004	2004	3	1	2	Export	156	China	CHN	887	Yemen	YEM	521	Transport equipment, other, industrial	5942583
BE	2013	2013	2013	1	0	2	Export	156	China	CHN	887	Yemen	YEM	5	Transport equipment, and parts and accessories thereof	169900000
BE	2019	2019	2019	3	1	2	Export	156	China	CHN	887	Yemen	YEM	112	Food and beverages, primary, mainly for household consumption	9390297
BE	2014	2014	2014	1	0	2	Export	156	China	CHN	887	Yemen	YEM	6	Consumption goods nes	886900000
BE	2008	2008	2008	2	1	2	Export	156	China	CHN	887	Yemen	YEM	53	Parts and accessories of transport equipment	65010065
BE	2012	2012	2012	3	1	2	Export	156	China	CHN	887	Yemen	YEM	322	Fuels and lubricants, processed (other than motor spirit)	202156
BE	2004	2004	2004	2	1	2	Export	156	China	CHN	887	Yemen	YEM	41	Capital goods (except transport equipment)	76797158
BE	1999	1999	1999	1	0	2	Export	156	China	CHN	887	Yemen	YEM	4	Capital goods (except transport equipment), and parts and accessories thereof	11844362
BE	2021	2021	2021	1	0	2	Export	156	China	CHN	887	Yemen	YEM	4	Capital goods (except transport equipment), and parts and accessories thereof	382200000
BE	2012	2012	2012	1	0	2	Export	156	China	CHN	887	Yemen	YEM	5	Transport equipment, and parts and accessories thereof	159000000
BE	2004	2004	2004	3	1	2	Export	156	China	CHN	887	Yemen	YEM	122	Food and beverages, processed, mainly for household consumption	20024552
BE	2007	2007	2007	1	0	2	Export	156	China	CHN	887	Yemen	YEM	5	Transport equipment, and parts and accessories thereof	69730035
BE	2003	2003	2003	2	1	2	Export	156	China	CHN	887	Yemen	YEM	31	Fuels and lubricants, primary	1848
BE	2007	2007	2007	1	0	2	Export	156	China	CHN	887	Yemen	YEM	2	Industrial supplies nes	442400000
BE	2003	2003	2003	1	1	2	Export	156	China	CHN	887	Yemen	YEM	7	Goods nes	1667500
BE	2009	2009	2009	3	1	2	Export	156	China	CHN	887	Yemen	YEM	112	Food and beverages, primary, mainly for household consumption	27433784
BE	2012	2012	2012	1	1	2	Export	156	China	CHN	887	Yemen	YEM	7	Goods nes	2546
BE	2018	2018	2018	3	1	2	Export	156	China	CHN	887	Yemen	YEM	522	Transport equipment, other, non-industrial	18650762
BE	1995	1995	1995	3	1	2	Export	156	China	CHN	887	Yemen	YEM	111	Food and beverages, primary, mainly for industry	70893
BE	2020	2020	2020	2	1	2	Export	156	China	CHN	887	Yemen	YEM	42	Parts and accessories of capital goods (except transport equipment)	93017210
BE	2016	2016	2016	2	1	2	Export	156	China	CHN	887	Yemen	YEM	63	Consumption goods nes, non-durable	178100000
BE	2005	2005	2005	1	0	2	Export	156	China	CHN	887	Yemen	YEM	5	Transport equipment, and parts and accessories thereof	65334838
BE	2020	2020	2020	2	0	2	Export	156	China	CHN	887	Yemen	YEM	12	Food and beverages, processed	89956086
BE	2003	2003	2003	1	0	2	Export	156	China	CHN	887	Yemen	YEM	3	Fuels and lubricants	4604
BE	2006	2006	2006	1	0	2	Export	156	China	CHN	887	Yemen	YEM	5	Transport equipment, and parts and accessories thereof	64438465
BE	2007	2007	2007	1	0	2	Export	156	China	CHN	887	Yemen	YEM	4	Capital goods (except transport equipment), and parts and accessories thereof	151600000
BE	2006	2006	2006	2	1	2	Export	156	China	CHN	887	Yemen	YEM	41	Capital goods (except transport equipment)	115000000
BE	2004	2004	2004	3	1	2	Export	156	China	CHN	887	Yemen	YEM	121	Food and beverages, processed, mainly for industry	1422390
BE	2016	2016	2016	3	1	2	Export	156	China	CHN	887	Yemen	YEM	522	Transport equipment, other, non-industrial	20716379
BE	2021	2021	2021	2	1	2	Export	156	China	CHN	887	Yemen	YEM	21	Industrial supplies nes, primary	927682
BE	2016	2016	2016	2	1	2	Export	156	China	CHN	887	Yemen	YEM	62	Consumption goods nes, semi-durable	433400000
BE	2006	2006	2006	3	1	2	Export	156	China	CHN	887	Yemen	YEM	522	Transport equipment, other, non-industrial	4053508
BE	1998	1998	1998	3	1	2	Export	156	China	CHN	887	Yemen	YEM	522	Transport equipment, other, non-industrial	238205
BE	2004	2004	2004	1	0	2	Export	156	China	CHN	887	Yemen	YEM	2	Industrial supplies nes	153900000
BE	2017	2017	2017	3	1	2	Export	156	China	CHN	887	Yemen	YEM	521	Transport equipment, other, industrial	1660592
BE	2012	2012	2012	3	1	2	Export	156	China	CHN	887	Yemen	YEM	522	Transport equipment, other, non-industrial	25505782
BE	2015	2015	2015	3	1	2	Export	156	China	CHN	887	Yemen	YEM	521	Transport equipment, other, industrial	1305867
BE	2011	2011	2011	2	0	2	Export	156	China	CHN	887	Yemen	YEM	52	Transport equipment, other	13564421
BE	1998	1998	1998	2	0	2	Export	156	China	CHN	887	Yemen	YEM	52	Transport equipment, other	289506
BE	2007	2007	2007	2	1	2	Export	156	China	CHN	887	Yemen	YEM	61	Consumption goods nes, durable	43883931
BE	2012	2012	2012	2	1	2	Export	156	China	CHN	887	Yemen	YEM	53	Parts and accessories of transport equipment	130800000
BE	2020	2020	2020	3	1	2	Export	156	China	CHN	887	Yemen	YEM	122	Food and beverages, processed, mainly for household consumption	77641416
BE	1999	1999	1999	2	0	2	Export	156	China	CHN	887	Yemen	YEM	32	Fuels and lubricants, processed	96175
BE	2001	2001	2001	2	0	2	Export	156	China	CHN	887	Yemen	YEM	32	Fuels and lubricants, processed	103134
BE	2011	2011	2011	3	1	2	Export	156	China	CHN	887	Yemen	YEM	522	Transport equipment, other, non-industrial	11954321
BE	2000	2000	2000	3	1	2	Export	156	China	CHN	887	Yemen	YEM	121	Food and beverages, processed, mainly for industry	147328
BE	2014	2014	2014	3	1	2	Export	156	China	CHN	887	Yemen	YEM	121	Food and beverages, processed, mainly for industry	8543411
BE	2016	2016	2016	2	1	2	Export	156	China	CHN	887	Yemen	YEM	42	Parts and accessories of capital goods (except transport equipment)	78273071
BE	2000	2000	2000	1	1	2	Export	156	China	CHN	887	Yemen	YEM	7	Goods nes	10105856
BE	2018	2018	2018	2	1	2	Export	156	China	CHN	887	Yemen	YEM	61	Consumption goods nes, durable	57974770
BE	2017	2017	2017	2	0	2	Export	156	China	CHN	887	Yemen	YEM	12	Food and beverages, processed	75121287
BE	2020	2020	2020	2	0	2	Export	156	China	CHN	887	Yemen	YEM	52	Transport equipment, other	52899336
BE	2006	2006	2006	2	1	2	Export	156	China	CHN	887	Yemen	YEM	51	Transport equipment, passenger motor cars	3325188
BE	2008	2008	2008	2	1	2	Export	156	China	CHN	887	Yemen	YEM	22	Industrial supplies nes, processed	470400000
BE	1995	1995	1995	2	0	2	Export	156	China	CHN	887	Yemen	YEM	52	Transport equipment, other	1796510
BE	2006	2006	2006	1	0	2	Export	156	China	CHN	887	Yemen	YEM	1	Food and beverages	54571730
BE	2007	2007	2007	3	1	2	Export	156	China	CHN	887	Yemen	YEM	111	Food and beverages, primary, mainly for industry	1812004
BE	2021	2021	2021	3	1	2	Export	156	China	CHN	887	Yemen	YEM	522	Transport equipment, other, non-industrial	60918177
BE	2016	2016	2016	2	1	2	Export	156	China	CHN	887	Yemen	YEM	61	Consumption goods nes, durable	63550256
BE	2002	2002	2002	2	0	2	Export	156	China	CHN	887	Yemen	YEM	12	Food and beverages, processed	15432154
BE	2002	2002	2002	2	0	2	Export	156	China	CHN	887	Yemen	YEM	11	Food and beverages, primary	10130420
BE	2007	2007	2007	3	1	2	Export	156	China	CHN	887	Yemen	YEM	121	Food and beverages, processed, mainly for industry	2291524
BE	2004	2004	2004	2	0	2	Export	156	China	CHN	887	Yemen	YEM	32	Fuels and lubricants, processed	51983
BE	2019	2019	2019	2	1	2	Export	156	China	CHN	887	Yemen	YEM	61	Consumption goods nes, durable	92527066
BE	2000	2000	2000	1	0	2	Export	156	China	CHN	887	Yemen	YEM	3	Fuels and lubricants	69356
BE	2015	2015	2015	3	1	2	Export	156	China	CHN	887	Yemen	YEM	322	Fuels and lubricants, processed (other than motor spirit)	362802
BE	2008	2008	2008	3	1	2	Export	156	China	CHN	887	Yemen	YEM	111	Food and beverages, primary, mainly for industry	1637969
BE	2003	2003	2003	2	0	2	Export	156	China	CHN	887	Yemen	YEM	11	Food and beverages, primary	13215868
BE	2019	2019	2019	3	1	2	Export	156	China	CHN	887	Yemen	YEM	122	Food and beverages, processed, mainly for household consumption	96672766
BE	2009	2009	2009	2	1	2	Export	156	China	CHN	887	Yemen	YEM	21	Industrial supplies nes, primary	559411
BE	2014	2014	2014	1	0	2	Export	156	China	CHN	887	Yemen	YEM	1	Food and beverages	119700000
BE	2009	2009	2009	3	1	2	Export	156	China	CHN	887	Yemen	YEM	322	Fuels and lubricants, processed (other than motor spirit)	21471
BE	1995	1995	1995	2	0	2	Export	156	China	CHN	887	Yemen	YEM	11	Food and beverages, primary	2872034
BE	2020	2020	2020	1	0	2	Export	156	China	CHN	887	Yemen	YEM	2	Industrial supplies nes	1082000000
BE	2016	2016	2016	1	0	2	Export	156	China	CHN	887	Yemen	YEM	2	Industrial supplies nes	582700000
BE	2010	2010	2010	2	1	2	Export	156	China	CHN	887	Yemen	YEM	22	Industrial supplies nes, processed	393300000
BE	2014	2014	2014	3	1	2	Export	156	China	CHN	887	Yemen	YEM	521	Transport equipment, other, industrial	18610443
BE	2005	2005	2005	1	0	2	Export	156	China	CHN	887	Yemen	YEM	4	Capital goods (except transport equipment), and parts and accessories thereof	95877442
BE	2002	2002	2002	3	1	2	Export	156	China	CHN	887	Yemen	YEM	521	Transport equipment, other, industrial	760917
BE	2017	2017	2017	2	1	2	Export	156	China	CHN	887	Yemen	YEM	41	Capital goods (except transport equipment)	152300000
BE	2011	2011	2011	1	0	2	Export	156	China	CHN	887	Yemen	YEM	4	Capital goods (except transport equipment), and parts and accessories thereof	162700000
BE	2020	2020	2020	3	1	2	Export	156	China	CHN	887	Yemen	YEM	322	Fuels and lubricants, processed (other than motor spirit)	2154694
BE	2004	2004	2004	3	1	2	Export	156	China	CHN	887	Yemen	YEM	112	Food and beverages, primary, mainly for household consumption	11204950
BE	2016	2016	2016	1	0	2	Export	156	China	CHN	887	Yemen	YEM	3	Fuels and lubricants	704485
BE	2002	2002	2002	2	1	2	Export	156	China	CHN	887	Yemen	YEM	62	Consumption goods nes, semi-durable	67548750
BE	2013	2013	2013	2	1	2	Export	156	China	CHN	887	Yemen	YEM	41	Capital goods (except transport equipment)	250200000
BE	2004	2004	2004	2	1	2	Export	156	China	CHN	887	Yemen	YEM	22	Industrial supplies nes, processed	153600000
BE	2003	2003	2003	1	0	2	Export	156	China	CHN	887	Yemen	YEM	2	Industrial supplies nes	123600000
BE	2020	2020	2020	1	0	2	Export	156	China	CHN	887	Yemen	YEM	1	Food and beverages	94161398
BE	2010	2010	2010	1	0	2	Export	156	China	CHN	887	Yemen	YEM	2	Industrial supplies nes	394200000
BE	2004	2004	2004	2	1	2	Export	156	China	CHN	887	Yemen	YEM	63	Consumption goods nes, non-durable	36146521
BE	2016	2016	2016	3	1	2	Export	156	China	CHN	887	Yemen	YEM	121	Food and beverages, processed, mainly for industry	9630951
BE	2012	2012	2012	1	0	2	Export	156	China	CHN	887	Yemen	YEM	1	Food and beverages	124400000
BE	2011	2011	2011	2	1	2	Export	156	China	CHN	887	Yemen	YEM	21	Industrial supplies nes, primary	1052340
BE	2010	2010	2010	3	1	2	Export	156	China	CHN	887	Yemen	YEM	112	Food and beverages, primary, mainly for household consumption	32634010
BE	2021	2021	2021	3	1	2	Export	156	China	CHN	887	Yemen	YEM	521	Transport equipment, other, industrial	1264741
BE	1995	1995	1995	0	0	2	Export	156	China	CHN	887	Yemen	YEM	TOTAL	All Categories	107900000
BE	2001	2001	2001	2	0	2	Export	156	China	CHN	887	Yemen	YEM	11	Food and beverages, primary	6739830
BE	2002	2002	2002	1	0	2	Export	156	China	CHN	887	Yemen	YEM	4	Capital goods (except transport equipment), and parts and accessories thereof	50598103
BE	2014	2014	2014	2	0	2	Export	156	China	CHN	887	Yemen	YEM	32	Fuels and lubricants, processed	534261
BE	2021	2021	2021	1	0	2	Export	156	China	CHN	887	Yemen	YEM	1	Food and beverages	79236938
BE	2010	2010	2010	2	0	2	Export	156	China	CHN	887	Yemen	YEM	11	Food and beverages, primary	33851346
BE	2002	2002	2002	3	1	2	Export	156	China	CHN	887	Yemen	YEM	522	Transport equipment, other, non-industrial	2071280
BE	2001	2001	2001	3	1	2	Export	156	China	CHN	887	Yemen	YEM	521	Transport equipment, other, industrial	1343029
BE	2011	2011	2011	1	0	2	Export	156	China	CHN	887	Yemen	YEM	5	Transport equipment, and parts and accessories thereof	80023575
BE	2008	2008	2008	3	1	2	Export	156	China	CHN	887	Yemen	YEM	322	Fuels and lubricants, processed (other than motor spirit)	15301
BE	2003	2003	2003	2	0	2	Export	156	China	CHN	887	Yemen	YEM	52	Transport equipment, other	6825308
BE	2001	2001	2001	2	1	2	Export	156	China	CHN	887	Yemen	YEM	51	Transport equipment, passenger motor cars	59930
BE	2015	2015	2015	3	1	2	Export	156	China	CHN	887	Yemen	YEM	112	Food and beverages, primary, mainly for household consumption	11562107
BE	1995	1995	1995	1	0	2	Export	156	China	CHN	887	Yemen	YEM	3	Fuels and lubricants	473516
BE	2002	2002	2002	3	1	2	Export	156	China	CHN	887	Yemen	YEM	111	Food and beverages, primary, mainly for industry	958509
BE	2012	2012	2012	1	0	2	Export	156	China	CHN	887	Yemen	YEM	4	Capital goods (except transport equipment), and parts and accessories thereof	324800000
BE	2020	2020	2020	3	1	2	Export	156	China	CHN	887	Yemen	YEM	522	Transport equipment, other, non-industrial	51459893
BE	2012	2012	2012	2	1	2	Export	156	China	CHN	887	Yemen	YEM	42	Parts and accessories of capital goods (except transport equipment)	61662176
BE	2010	2010	2010	3	1	2	Export	156	China	CHN	887	Yemen	YEM	121	Food and beverages, processed, mainly for industry	8539907
BE	1998	1998	1998	2	1	2	Export	156	China	CHN	887	Yemen	YEM	21	Industrial supplies nes, primary	583245
BE	2001	2001	2001	2	0	2	Export	156	China	CHN	887	Yemen	YEM	52	Transport equipment, other	1973588
BE	2005	2005	2005	1	0	2	Export	156	China	CHN	887	Yemen	YEM	2	Industrial supplies nes	192900000
BE	2020	2020	2020	3	1	2	Export	156	China	CHN	887	Yemen	YEM	111	Food and beverages, primary, mainly for industry	438664
BE	2015	2015	2015	1	0	2	Export	156	China	CHN	887	Yemen	YEM	6	Consumption goods nes	664000000
BE	2010	2010	2010	1	0	2	Export	156	China	CHN	887	Yemen	YEM	6	Consumption goods nes	394600000
BE	2021	2021	2021	2	1	2	Export	156	China	CHN	887	Yemen	YEM	42	Parts and accessories of capital goods (except transport equipment)	101000000
BE	2010	2010	2010	3	1	2	Export	156	China	CHN	887	Yemen	YEM	122	Food and beverages, processed, mainly for household consumption	47704570
BE	2016	2016	2016	1	0	2	Export	156	China	CHN	887	Yemen	YEM	6	Consumption goods nes	675100000
BE	2000	2000	2000	2	0	2	Export	156	China	CHN	887	Yemen	YEM	12	Food and beverages, processed	11669159
BE	2021	2021	2021	2	1	2	Export	156	China	CHN	887	Yemen	YEM	61	Consumption goods nes, durable	128800000
BE	2008	2008	2008	1	0	2	Export	156	China	CHN	887	Yemen	YEM	4	Capital goods (except transport equipment), and parts and accessories thereof	258400000
BE	2019	2019	2019	3	1	2	Export	156	China	CHN	887	Yemen	YEM	521	Transport equipment, other, industrial	2353172
BE	2009	2009	2009	3	1	2	Export	156	China	CHN	887	Yemen	YEM	121	Food and beverages, processed, mainly for industry	7807369
BE	1995	1995	1995	2	1	2	Export	156	China	CHN	887	Yemen	YEM	63	Consumption goods nes, non-durable	15820119
BE	2001	2001	2001	2	1	2	Export	156	China	CHN	887	Yemen	YEM	21	Industrial supplies nes, primary	186846
BE	1999	1999	1999	2	1	2	Export	156	China	CHN	887	Yemen	YEM	41	Capital goods (except transport equipment)	7680854
BE	2001	2001	2001	2	1	2	Export	156	China	CHN	887	Yemen	YEM	62	Consumption goods nes, semi-durable	41185353
BE	2001	2001	2001	3	1	2	Export	156	China	CHN	887	Yemen	YEM	112	Food and beverages, primary, mainly for household consumption	5664796
BE	2013	2013	2013	3	1	2	Export	156	China	CHN	887	Yemen	YEM	112	Food and beverages, primary, mainly for household consumption	38357722
BE	2013	2013	2013	2	1	2	Export	156	China	CHN	887	Yemen	YEM	42	Parts and accessories of capital goods (except transport equipment)	82991772
BE	2012	2012	2012	2	1	2	Export	156	China	CHN	887	Yemen	YEM	51	Transport equipment, passenger motor cars	357698
BE	2000	2000	2000	3	1	2	Export	156	China	CHN	887	Yemen	YEM	521	Transport equipment, other, industrial	653753
BE	2008	2008	2008	1	0	2	Export	156	China	CHN	887	Yemen	YEM	1	Food and beverages	70308429
BE	2017	2017	2017	2	1	2	Export	156	China	CHN	887	Yemen	YEM	63	Consumption goods nes, non-durable	147300000
BE	1998	1998	1998	0	0	2	Export	156	China	CHN	887	Yemen	YEM	TOTAL	All Categories	106700000
BE	1998	1998	1998	2	0	2	Export	156	China	CHN	887	Yemen	YEM	12	Food and beverages, processed	11563171
BE	2005	2005	2005	2	1	2	Export	156	China	CHN	887	Yemen	YEM	21	Industrial supplies nes, primary	766134
BE	1999	1999	1999	3	1	2	Export	156	China	CHN	887	Yemen	YEM	112	Food and beverages, primary, mainly for household consumption	4557223
BE	2002	2002	2002	2	1	2	Export	156	China	CHN	887	Yemen	YEM	61	Consumption goods nes, durable	5913676
BE	2014	2014	2014	1	0	2	Export	156	China	CHN	887	Yemen	YEM	5	Transport equipment, and parts and accessories thereof	148900000
BE	1998	1998	1998	2	1	2	Export	156	China	CHN	887	Yemen	YEM	51	Transport equipment, passenger motor cars	66438
BE	2003	2003	2003	1	0	2	Export	156	China	CHN	887	Yemen	YEM	6	Consumption goods nes	122600000
BE	2008	2008	2008	1	0	2	Export	156	China	CHN	887	Yemen	YEM	3	Fuels and lubricants	24289
BE	1995	1995	1995	1	0	2	Export	156	China	CHN	887	Yemen	YEM	5	Transport equipment, and parts and accessories thereof	16569831
BE	2009	2009	2009	2	1	2	Export	156	China	CHN	887	Yemen	YEM	41	Capital goods (except transport equipment)	184600000
BE	2005	2005	2005	2	1	2	Export	156	China	CHN	887	Yemen	YEM	41	Capital goods (except transport equipment)	70817729
BE	2003	2003	2003	1	0	2	Export	156	China	CHN	887	Yemen	YEM	1	Food and beverages	29697651
BE	2015	2015	2015	2	1	2	Export	156	China	CHN	887	Yemen	YEM	42	Parts and accessories of capital goods (except transport equipment)	81789836
BE	2009	2009	2009	2	0	2	Export	156	China	CHN	887	Yemen	YEM	12	Food and beverages, processed	61302197
BE	2005	2005	2005	3	1	2	Export	156	China	CHN	887	Yemen	YEM	122	Food and beverages, processed, mainly for household consumption	16951481
BE	1999	1999	1999	3	1	2	Export	156	China	CHN	887	Yemen	YEM	111	Food and beverages, primary, mainly for industry	104042
BE	2021	2021	2021	3	1	2	Export	156	China	CHN	887	Yemen	YEM	322	Fuels and lubricants, processed (other than motor spirit)	1071968
BE	2013	2013	2013	0	0	2	Export	156	China	CHN	887	Yemen	YEM	TOTAL	All Categories	2139000000
BE	2012	2012	2012	3	1	2	Export	156	China	CHN	887	Yemen	YEM	111	Food and beverages, primary, mainly for industry	1809446
BE	2021	2021	2021	2	1	2	Export	156	China	CHN	887	Yemen	YEM	53	Parts and accessories of transport equipment	141700000
BE	2018	2018	2018	3	1	2	Export	156	China	CHN	887	Yemen	YEM	112	Food and beverages, primary, mainly for household consumption	8091448
BE	2006	2006	2006	1	0	2	Export	156	China	CHN	887	Yemen	YEM	6	Consumption goods nes	218200000
BE	1995	1995	1995	2	1	2	Export	156	China	CHN	887	Yemen	YEM	21	Industrial supplies nes, primary	56550
BE	2001	2001	2001	2	1	2	Export	156	China	CHN	887	Yemen	YEM	22	Industrial supplies nes, processed	69309984
BE	2005	2005	2005	3	1	2	Export	156	China	CHN	887	Yemen	YEM	521	Transport equipment, other, industrial	6550622
BE	1995	1995	1995	1	0	2	Export	156	China	CHN	887	Yemen	YEM	4	Capital goods (except transport equipment), and parts and accessories thereof	4260505
BE	2007	2007	2007	2	1	2	Export	156	China	CHN	887	Yemen	YEM	62	Consumption goods nes, semi-durable	160200000
BE	2006	2006	2006	3	1	2	Export	156	China	CHN	887	Yemen	YEM	121	Food and beverages, processed, mainly for industry	3532208
BE	2010	2010	2010	3	1	2	Export	156	China	CHN	887	Yemen	YEM	521	Transport equipment, other, industrial	6144467
BE	1995	1995	1995	3	1	2	Export	156	China	CHN	887	Yemen	YEM	521	Transport equipment, other, industrial	1654583
BE	2006	2006	2006	2	1	2	Export	156	China	CHN	887	Yemen	YEM	42	Parts and accessories of capital goods (except transport equipment)	38224122
BE	2000	2000	2000	3	1	2	Export	156	China	CHN	887	Yemen	YEM	111	Food and beverages, primary, mainly for industry	956305
BE	2017	2017	2017	2	0	2	Export	156	China	CHN	887	Yemen	YEM	52	Transport equipment, other	31016522
BE	2018	2018	2018	2	0	2	Export	156	China	CHN	887	Yemen	YEM	32	Fuels and lubricants, processed	750881
BE	2020	2020	2020	1	1	2	Export	156	China	CHN	887	Yemen	YEM	7	Goods nes	253433
BE	2005	2005	2005	2	1	2	Export	156	China	CHN	887	Yemen	YEM	51	Transport equipment, passenger motor cars	3824649
BE	2005	2005	2005	1	0	2	Export	156	China	CHN	887	Yemen	YEM	6	Consumption goods nes	147900000
BE	2007	2007	2007	3	1	2	Export	156	China	CHN	887	Yemen	YEM	122	Food and beverages, processed, mainly for household consumption	35177012
BE	1995	1995	1995	2	1	2	Export	156	China	CHN	887	Yemen	YEM	62	Consumption goods nes, semi-durable	17266856
BE	2005	2005	2005	2	1	2	Export	156	China	CHN	887	Yemen	YEM	53	Parts and accessories of transport equipment	52846275
BE	1998	1998	1998	3	1	2	Export	156	China	CHN	887	Yemen	YEM	122	Food and beverages, processed, mainly for household consumption	11478838
BE	2011	2011	2011	2	0	2	Export	156	China	CHN	887	Yemen	YEM	11	Food and beverages, primary	33181393
BE	2018	2018	2018	3	1	2	Export	156	China	CHN	887	Yemen	YEM	122	Food and beverages, processed, mainly for household consumption	57451213
BE	1999	1999	1999	1	0	2	Export	156	China	CHN	887	Yemen	YEM	2	Industrial supplies nes	35334855
BE	2017	2017	2017	1	0	2	Export	156	China	CHN	887	Yemen	YEM	3	Fuels and lubricants	907337
BE	2002	2002	2002	3	1	2	Export	156	China	CHN	887	Yemen	YEM	112	Food and beverages, primary, mainly for household consumption	9171911
BE	2021	2021	2021	2	1	2	Export	156	China	CHN	887	Yemen	YEM	22	Industrial supplies nes, processed	1008000000
BE	2015	2015	2015	2	0	2	Export	156	China	CHN	887	Yemen	YEM	32	Fuels and lubricants, processed	362802
BE	2021	2021	2021	1	0	2	Export	156	China	CHN	887	Yemen	YEM	6	Consumption goods nes	893900000
BE	2006	2006	2006	2	1	2	Export	156	China	CHN	887	Yemen	YEM	61	Consumption goods nes, durable	49415503
BE	2009	2009	2009	1	0	2	Export	156	China	CHN	887	Yemen	YEM	6	Consumption goods nes	377200000
BE	2021	2021	2021	1	1	2	Export	156	China	CHN	887	Yemen	YEM	7	Goods nes	271642
BE	2015	2015	2015	2	1	2	Export	156	China	CHN	887	Yemen	YEM	22	Industrial supplies nes, processed	380000000
BE	2012	2012	2012	2	1	2	Export	156	China	CHN	887	Yemen	YEM	41	Capital goods (except transport equipment)	263100000
BE	2019	2019	2019	2	1	2	Export	156	China	CHN	887	Yemen	YEM	42	Parts and accessories of capital goods (except transport equipment)	78887292
BE	1998	1998	1998	2	0	2	Export	156	China	CHN	887	Yemen	YEM	11	Food and beverages, primary	4797187
BE	2000	2000	2000	2	1	2	Export	156	China	CHN	887	Yemen	YEM	22	Industrial supplies nes, processed	53724661
BE	2016	2016	2016	3	1	2	Export	156	China	CHN	887	Yemen	YEM	521	Transport equipment, other, industrial	1150925
BE	2011	2011	2011	1	0	2	Export	156	China	CHN	887	Yemen	YEM	6	Consumption goods nes	388100000
BE	1995	1995	1995	2	0	2	Export	156	China	CHN	887	Yemen	YEM	32	Fuels and lubricants, processed	473516
BE	1995	1995	1995	2	1	2	Export	156	China	CHN	887	Yemen	YEM	22	Industrial supplies nes, processed	25155015
BE	2013	2013	2013	3	1	2	Export	156	China	CHN	887	Yemen	YEM	322	Fuels and lubricants, processed (other than motor spirit)	308890
BE	2019	2019	2019	1	0	2	Export	156	China	CHN	887	Yemen	YEM	6	Consumption goods nes	1138000000
BE	1998	1998	1998	1	0	2	Export	156	China	CHN	887	Yemen	YEM	3	Fuels and lubricants	217089
BE	2021	2021	2021	2	1	2	Export	156	China	CHN	887	Yemen	YEM	62	Consumption goods nes, semi-durable	621600000
BE	2018	2018	2018	1	0	2	Export	156	China	CHN	887	Yemen	YEM	5	Transport equipment, and parts and accessories thereof	88895481
BE	2012	2012	2012	1	0	2	Export	156	China	CHN	887	Yemen	YEM	3	Fuels and lubricants	234403
BE	2003	2003	2003	3	1	2	Export	156	China	CHN	887	Yemen	YEM	122	Food and beverages, processed, mainly for household consumption	15652449
BE	2013	2013	2013	1	1	2	Export	156	China	CHN	887	Yemen	YEM	7	Goods nes	4920
BE	2014	2014	2014	2	1	2	Export	156	China	CHN	887	Yemen	YEM	63	Consumption goods nes, non-durable	168500000
BE	2007	2007	2007	2	1	2	Export	156	China	CHN	887	Yemen	YEM	51	Transport equipment, passenger motor cars	987018
BE	2018	2018	2018	2	1	2	Export	156	China	CHN	887	Yemen	YEM	21	Industrial supplies nes, primary	1634940
BE	2021	2021	2021	2	1	2	Export	156	China	CHN	887	Yemen	YEM	63	Consumption goods nes, non-durable	143500000
BE	2004	2004	2004	1	0	2	Export	156	China	CHN	887	Yemen	YEM	1	Food and beverages	35266912
BE	2014	2014	2014	2	1	2	Export	156	China	CHN	887	Yemen	YEM	21	Industrial supplies nes, primary	183165
BE	1995	1995	1995	3	1	2	Export	156	China	CHN	887	Yemen	YEM	522	Transport equipment, other, non-industrial	141927
BE	2005	2005	2005	2	1	2	Export	156	China	CHN	887	Yemen	YEM	63	Consumption goods nes, non-durable	44025263
BE	2017	2017	2017	1	0	2	Export	156	China	CHN	887	Yemen	YEM	2	Industrial supplies nes	599300000
BE	2004	2004	2004	1	0	2	Export	156	China	CHN	887	Yemen	YEM	6	Consumption goods nes	123400000
BE	2009	2009	2009	3	1	2	Export	156	China	CHN	887	Yemen	YEM	521	Transport equipment, other, industrial	5726780
BE	2001	2001	2001	1	0	2	Export	156	China	CHN	887	Yemen	YEM	5	Transport equipment, and parts and accessories thereof	20206615
BE	1999	1999	1999	2	1	2	Export	156	China	CHN	887	Yemen	YEM	63	Consumption goods nes, non-durable	19289888
BE	2020	2020	2020	1	0	2	Export	156	China	CHN	887	Yemen	YEM	4	Capital goods (except transport equipment), and parts and accessories thereof	413400000
BE	2006	2006	2006	3	1	2	Export	156	China	CHN	887	Yemen	YEM	322	Fuels and lubricants, processed (other than motor spirit)	60913
BE	2017	2017	2017	3	1	2	Export	156	China	CHN	887	Yemen	YEM	322	Fuels and lubricants, processed (other than motor spirit)	907337
BE	1995	1995	1995	3	1	2	Export	156	China	CHN	887	Yemen	YEM	122	Food and beverages, processed, mainly for household consumption	16415171
BE	2002	2002	2002	2	1	2	Export	156	China	CHN	887	Yemen	YEM	53	Parts and accessories of transport equipment	24129735
BE	2001	2001	2001	1	1	2	Export	156	China	CHN	887	Yemen	YEM	7	Goods nes	7228768
BE	2001	2001	2001	0	0	2	Export	156	China	CHN	887	Yemen	YEM	TOTAL	All Categories	209700000
BE	1999	1999	1999	1	1	2	Export	156	China	CHN	887	Yemen	YEM	7	Goods nes	5408347
BE	2000	2000	2000	2	1	2	Export	156	China	CHN	887	Yemen	YEM	53	Parts and accessories of transport equipment	17813598
BE	2010	2010	2010	2	1	2	Export	156	China	CHN	887	Yemen	YEM	51	Transport equipment, passenger motor cars	786015
BE	2008	2008	2008	2	0	2	Export	156	China	CHN	887	Yemen	YEM	52	Transport equipment, other	11180294
BE	2000	2000	2000	2	1	2	Export	156	China	CHN	887	Yemen	YEM	42	Parts and accessories of capital goods (except transport equipment)	9103869
BE	2003	2003	2003	1	0	2	Export	156	China	CHN	887	Yemen	YEM	5	Transport equipment, and parts and accessories thereof	33103595
BE	2018	2018	2018	1	0	2	Export	156	China	CHN	887	Yemen	YEM	2	Industrial supplies nes	778100000
BE	2007	2007	2007	2	0	2	Export	156	China	CHN	887	Yemen	YEM	32	Fuels and lubricants, processed	70400
BE	2018	2018	2018	2	1	2	Export	156	China	CHN	887	Yemen	YEM	41	Capital goods (except transport equipment)	157500000
BE	2014	2014	2014	2	1	2	Export	156	China	CHN	887	Yemen	YEM	42	Parts and accessories of capital goods (except transport equipment)	89663531
BE	2010	2010	2010	1	0	2	Export	156	China	CHN	887	Yemen	YEM	1	Food and beverages	90095823
BE	2010	2010	2010	1	0	2	Export	156	China	CHN	887	Yemen	YEM	4	Capital goods (except transport equipment), and parts and accessories thereof	252600000
BE	2008	2008	2008	2	0	2	Export	156	China	CHN	887	Yemen	YEM	11	Food and beverages, primary	22252075
BE	2021	2021	2021	2	0	2	Export	156	China	CHN	887	Yemen	YEM	32	Fuels and lubricants, processed	1108656
BE	2000	2000	2000	2	1	2	Export	156	China	CHN	887	Yemen	YEM	62	Consumption goods nes, semi-durable	30469693
BE	2010	2010	2010	2	0	2	Export	156	China	CHN	887	Yemen	YEM	32	Fuels and lubricants, processed	48145
BE	1998	1998	1998	3	1	2	Export	156	China	CHN	887	Yemen	YEM	112	Food and beverages, primary, mainly for household consumption	4797187
BE	2011	2011	2011	3	1	2	Export	156	China	CHN	887	Yemen	YEM	111	Food and beverages, primary, mainly for industry	1281914
BE	2006	2006	2006	2	1	2	Export	156	China	CHN	887	Yemen	YEM	62	Consumption goods nes, semi-durable	111700000
BE	2003	2003	2003	3	1	2	Export	156	China	CHN	887	Yemen	YEM	111	Food and beverages, primary, mainly for industry	5164092
BE	1998	1998	1998	2	1	2	Export	156	China	CHN	887	Yemen	YEM	53	Parts and accessories of transport equipment	11409674
BE	2002	2002	2002	2	1	2	Export	156	China	CHN	887	Yemen	YEM	42	Parts and accessories of capital goods (except transport equipment)	9449072
BE	2002	2002	2002	0	0	2	Export	156	China	CHN	887	Yemen	YEM	TOTAL	All Categories	305200000
BE	2011	2011	2011	2	1	2	Export	156	China	CHN	887	Yemen	YEM	41	Capital goods (except transport equipment)	128800000
BE	2014	2014	2014	2	0	2	Export	156	China	CHN	887	Yemen	YEM	12	Food and beverages, processed	81054531
BE	2017	2017	2017	0	0	2	Export	156	China	CHN	887	Yemen	YEM	TOTAL	All Categories	1643000000
BE	2005	2005	2005	3	1	2	Export	156	China	CHN	887	Yemen	YEM	121	Food and beverages, processed, mainly for industry	1562495
BE	2009	2009	2009	1	0	2	Export	156	China	CHN	887	Yemen	YEM	4	Capital goods (except transport equipment), and parts and accessories thereof	246900000
BE	2018	2018	2018	2	0	2	Export	156	China	CHN	887	Yemen	YEM	12	Food and beverages, processed	66757028
BE	2016	2016	2016	2	0	2	Export	156	China	CHN	887	Yemen	YEM	52	Transport equipment, other	21867304
BE	2018	2018	2018	1	0	2	Export	156	China	CHN	887	Yemen	YEM	1	Food and beverages	76557610
BE	2020	2020	2020	2	1	2	Export	156	China	CHN	887	Yemen	YEM	53	Parts and accessories of transport equipment	164600000
BE	2007	2007	2007	3	1	2	Export	156	China	CHN	887	Yemen	YEM	521	Transport equipment, other, industrial	4510529
BE	2010	2010	2010	1	0	2	Export	156	China	CHN	887	Yemen	YEM	5	Transport equipment, and parts and accessories thereof	92190021
BE	2002	2002	2002	1	0	2	Export	156	China	CHN	887	Yemen	YEM	6	Consumption goods nes	100500000
BE	2000	2000	2000	1	0	2	Export	156	China	CHN	887	Yemen	YEM	2	Industrial supplies nes	54249069
BE	1995	1995	1995	2	1	2	Export	156	China	CHN	887	Yemen	YEM	41	Capital goods (except transport equipment)	3164768
BE	2021	2021	2021	2	0	2	Export	156	China	CHN	887	Yemen	YEM	12	Food and beverages, processed	71102147
BE	2019	2019	2019	2	0	2	Export	156	China	CHN	887	Yemen	YEM	32	Fuels and lubricants, processed	1659634
BE	1999	1999	1999	2	1	2	Export	156	China	CHN	887	Yemen	YEM	53	Parts and accessories of transport equipment	12977788
BE	2000	2000	2000	2	1	2	Export	156	China	CHN	887	Yemen	YEM	41	Capital goods (except transport equipment)	11005117
BE	2002	2002	2002	2	1	2	Export	156	China	CHN	887	Yemen	YEM	21	Industrial supplies nes, primary	2572866
BE	2011	2011	2011	1	0	2	Export	156	China	CHN	887	Yemen	YEM	2	Industrial supplies nes	375400000
BE	2020	2020	2020	0	0	2	Export	156	China	CHN	887	Yemen	YEM	TOTAL	All Categories	2881000000
BE	2007	2007	2007	0	0	2	Export	156	China	CHN	887	Yemen	YEM	TOTAL	All Categories	997900000
BE	2015	2015	2015	2	1	2	Export	156	China	CHN	887	Yemen	YEM	51	Transport equipment, passenger motor cars	233547
BE	2009	2009	2009	1	0	2	Export	156	China	CHN	887	Yemen	YEM	1	Food and beverages	92105005
BE	2011	2011	2011	3	1	2	Export	156	China	CHN	887	Yemen	YEM	521	Transport equipment, other, industrial	1610100
BE	2003	2003	2003	2	1	2	Export	156	China	CHN	887	Yemen	YEM	62	Consumption goods nes, semi-durable	79246274
BE	1999	1999	1999	1	0	2	Export	156	China	CHN	887	Yemen	YEM	5	Transport equipment, and parts and accessories thereof	14461153
BE	1999	1999	1999	3	1	2	Export	156	China	CHN	887	Yemen	YEM	522	Transport equipment, other, non-industrial	422676
BE	2008	2008	2008	1	0	2	Export	156	China	CHN	887	Yemen	YEM	2	Industrial supplies nes	471300000
BE	2017	2017	2017	1	0	2	Export	156	China	CHN	887	Yemen	YEM	4	Capital goods (except transport equipment), and parts and accessories thereof	218500000
BE	2007	2007	2007	2	1	2	Export	156	China	CHN	887	Yemen	YEM	63	Consumption goods nes, non-durable	64696503
BE	2005	2005	2005	2	1	2	Export	156	China	CHN	887	Yemen	YEM	62	Consumption goods nes, semi-durable	82470213
BE	2009	2009	2009	0	0	2	Export	156	China	CHN	887	Yemen	YEM	TOTAL	All Categories	1168000000
BE	2001	2001	2001	1	0	2	Export	156	China	CHN	887	Yemen	YEM	4	Capital goods (except transport equipment), and parts and accessories thereof	24335211
BE	2013	2013	2013	1	0	2	Export	156	China	CHN	887	Yemen	YEM	6	Consumption goods nes	825000000
BE	2020	2020	2020	1	0	2	Export	156	China	CHN	887	Yemen	YEM	3	Fuels and lubricants	2239052
BE	2020	2020	2020	1	0	2	Export	156	China	CHN	887	Yemen	YEM	6	Consumption goods nes	1072000000
BE	2017	2017	2017	2	1	2	Export	156	China	CHN	887	Yemen	YEM	62	Consumption goods nes, semi-durable	431400000
BE	2007	2007	2007	3	1	2	Export	156	China	CHN	887	Yemen	YEM	322	Fuels and lubricants, processed (other than motor spirit)	70400
BE	1995	1995	1995	3	1	2	Export	156	China	CHN	887	Yemen	YEM	121	Food and beverages, processed, mainly for industry	59598
BE	2014	2014	2014	1	0	2	Export	156	China	CHN	887	Yemen	YEM	2	Industrial supplies nes	671900000
BE	2020	2020	2020	3	1	2	Export	156	China	CHN	887	Yemen	YEM	521	Transport equipment, other, industrial	1439443
BE	2019	2019	2019	2	1	2	Export	156	China	CHN	887	Yemen	YEM	21	Industrial supplies nes, primary	1226739
BE	2009	2009	2009	1	0	2	Export	156	China	CHN	887	Yemen	YEM	5	Transport equipment, and parts and accessories thereof	89277429
BE	2006	2006	2006	1	0	2	Export	156	China	CHN	887	Yemen	YEM	2	Industrial supplies nes	302700000
BE	2020	2020	2020	2	1	2	Export	156	China	CHN	887	Yemen	YEM	61	Consumption goods nes, durable	117700000
BE	2016	2016	2016	3	1	2	Export	156	China	CHN	887	Yemen	YEM	322	Fuels and lubricants, processed (other than motor spirit)	680101
BE	2013	2013	2013	2	0	2	Export	156	China	CHN	887	Yemen	YEM	11	Food and beverages, primary	39597523
BE	2018	2018	2018	1	0	2	Export	156	China	CHN	887	Yemen	YEM	6	Consumption goods nes	711600000
BE	2012	2012	2012	2	1	2	Export	156	China	CHN	887	Yemen	YEM	61	Consumption goods nes, durable	104000000
BE	2020	2020	2020	2	1	2	Export	156	China	CHN	887	Yemen	YEM	63	Consumption goods nes, non-durable	207400000
BE	2021	2021	2021	3	1	2	Export	156	China	CHN	887	Yemen	YEM	122	Food and beverages, processed, mainly for household consumption	59794151
BE	2012	2012	2012	3	1	2	Export	156	China	CHN	887	Yemen	YEM	521	Transport equipment, other, industrial	2342387
BE	2015	2015	2015	3	1	2	Export	156	China	CHN	887	Yemen	YEM	122	Food and beverages, processed, mainly for household consumption	71977642
BE	2010	2010	2010	2	1	2	Export	156	China	CHN	887	Yemen	YEM	42	Parts and accessories of capital goods (except transport equipment)	58713646
BE	2021	2021	2021	2	0	2	Export	156	China	CHN	887	Yemen	YEM	11	Food and beverages, primary	8134791
BE	2017	2017	2017	2	1	2	Export	156	China	CHN	887	Yemen	YEM	61	Consumption goods nes, durable	50740131
BE	2013	2013	2013	2	0	2	Export	156	China	CHN	887	Yemen	YEM	52	Transport equipment, other	42361049
BE	2014	2014	2014	2	1	2	Export	156	China	CHN	887	Yemen	YEM	61	Consumption goods nes, durable	107800000
BE	2011	2011	2011	2	1	2	Export	156	China	CHN	887	Yemen	YEM	22	Industrial supplies nes, processed	374300000
BE	2005	2005	2005	3	1	2	Export	156	China	CHN	887	Yemen	YEM	112	Food and beverages, primary, mainly for household consumption	12145018
BE	2009	2009	2009	2	1	2	Export	156	China	CHN	887	Yemen	YEM	42	Parts and accessories of capital goods (except transport equipment)	62261744
BE	2019	2019	2019	2	1	2	Export	156	China	CHN	887	Yemen	YEM	41	Capital goods (except transport equipment)	259600000
BE	2008	2008	2008	2	1	2	Export	156	China	CHN	887	Yemen	YEM	63	Consumption goods nes, non-durable	74098795
BE	2006	2006	2006	2	0	2	Export	156	China	CHN	887	Yemen	YEM	32	Fuels and lubricants, processed	63470
BE	1999	1999	1999	2	1	2	Export	156	China	CHN	887	Yemen	YEM	22	Industrial supplies nes, processed	35190617
BE	2017	2017	2017	2	0	2	Export	156	China	CHN	887	Yemen	YEM	32	Fuels and lubricants, processed	907337
BE	2015	2015	2015	2	1	2	Export	156	China	CHN	887	Yemen	YEM	62	Consumption goods nes, semi-durable	462700000
BE	2008	2008	2008	2	1	2	Export	156	China	CHN	887	Yemen	YEM	51	Transport equipment, passenger motor cars	1915266
BE	2008	2008	2008	2	1	2	Export	156	China	CHN	887	Yemen	YEM	21	Industrial supplies nes, primary	925312
BE	2010	2010	2010	2	0	2	Export	156	China	CHN	887	Yemen	YEM	12	Food and beverages, processed	56244477
BE	2002	2002	2002	1	0	2	Export	156	China	CHN	887	Yemen	YEM	2	Industrial supplies nes	91128332
BE	2006	2006	2006	2	1	2	Export	156	China	CHN	887	Yemen	YEM	53	Parts and accessories of transport equipment	48848999
BE	2015	2015	2015	3	1	2	Export	156	China	CHN	887	Yemen	YEM	111	Food and beverages, primary, mainly for industry	291763
BE	2021	2021	2021	0	0	2	Export	156	China	CHN	887	Yemen	YEM	TOTAL	All Categories	2570000000
BE	2008	2008	2008	2	0	2	Export	156	China	CHN	887	Yemen	YEM	32	Fuels and lubricants, processed	15301
BE	2009	2009	2009	2	1	2	Export	156	China	CHN	887	Yemen	YEM	62	Consumption goods nes, semi-durable	236400000
BE	2008	2008	2008	3	1	2	Export	156	China	CHN	887	Yemen	YEM	112	Food and beverages, primary, mainly for household consumption	20614106
BE	2008	2008	2008	0	0	2	Export	156	China	CHN	887	Yemen	YEM	TOTAL	All Categories	1185000000
BE	2018	2018	2018	1	0	2	Export	156	China	CHN	887	Yemen	YEM	4	Capital goods (except transport equipment), and parts and accessories thereof	218600000
BE	2010	2010	2010	2	1	2	Export	156	China	CHN	887	Yemen	YEM	21	Industrial supplies nes, primary	915897
BE	2011	2011	2011	3	1	2	Export	156	China	CHN	887	Yemen	YEM	122	Food and beverages, processed, mainly for household consumption	52809796
BE	2008	2008	2008	3	1	2	Export	156	China	CHN	887	Yemen	YEM	121	Food and beverages, processed, mainly for industry	4864330
BE	2003	2003	2003	3	1	2	Export	156	China	CHN	887	Yemen	YEM	521	Transport equipment, other, industrial	2665425
BE	2005	2005	2005	2	1	2	Export	156	China	CHN	887	Yemen	YEM	42	Parts and accessories of capital goods (except transport equipment)	25059713
BE	2009	2009	2009	3	1	2	Export	156	China	CHN	887	Yemen	YEM	522	Transport equipment, other, non-industrial	4805308
BE	2010	2010	2010	1	0	2	Export	156	China	CHN	887	Yemen	YEM	3	Fuels and lubricants	48145
BE	2015	2015	2015	0	0	2	Export	156	China	CHN	887	Yemen	YEM	TOTAL	All Categories	1430000000
BE	1999	1999	1999	2	1	2	Export	156	China	CHN	887	Yemen	YEM	62	Consumption goods nes, semi-durable	23236061
BE	2005	2005	2005	1	0	2	Export	156	China	CHN	887	Yemen	YEM	3	Fuels and lubricants	50574
BE	2015	2015	2015	1	0	2	Export	156	China	CHN	887	Yemen	YEM	1	Food and beverages	90385241
BE	2007	2007	2007	2	1	2	Export	156	China	CHN	887	Yemen	YEM	53	Parts and accessories of transport equipment	60167621
BE	2002	2002	2002	2	1	2	Export	156	China	CHN	887	Yemen	YEM	63	Consumption goods nes, non-durable	27006251
BE	2014	2014	2014	0	0	2	Export	156	China	CHN	887	Yemen	YEM	TOTAL	All Categories	2201000000
BE	2003	2003	2003	2	1	2	Export	156	China	CHN	887	Yemen	YEM	53	Parts and accessories of transport equipment	25687467
BE	2019	2019	2019	3	1	2	Export	156	China	CHN	887	Yemen	YEM	522	Transport equipment, other, non-industrial	53151086
BE	2000	2000	2000	2	0	2	Export	156	China	CHN	887	Yemen	YEM	32	Fuels and lubricants, processed	69356
BE	2006	2006	2006	3	1	2	Export	156	China	CHN	887	Yemen	YEM	112	Food and beverages, primary, mainly for household consumption	17514048
BE	2012	2012	2012	3	1	2	Export	156	China	CHN	887	Yemen	YEM	121	Food and beverages, processed, mainly for industry	11197922
BE	2020	2020	2020	3	1	2	Export	156	China	CHN	887	Yemen	YEM	121	Food and beverages, processed, mainly for industry	12283169
BE	2020	2020	2020	1	0	2	Export	156	China	CHN	887	Yemen	YEM	5	Transport equipment, and parts and accessories thereof	217500000
BE	2003	2003	2003	2	1	2	Export	156	China	CHN	887	Yemen	YEM	41	Capital goods (except transport equipment)	28472786
BE	2012	2012	2012	3	1	2	Export	156	China	CHN	887	Yemen	YEM	122	Food and beverages, processed, mainly for household consumption	79566501
BE	2017	2017	2017	3	1	2	Export	156	China	CHN	887	Yemen	YEM	112	Food and beverages, primary, mainly for household consumption	6623823
BE	2004	2004	2004	1	1	2	Export	156	China	CHN	887	Yemen	YEM	7	Goods nes	5470490
BE	2018	2018	2018	3	1	2	Export	156	China	CHN	887	Yemen	YEM	111	Food and beverages, primary, mainly for industry	1709134
BE	2008	2008	2008	3	1	2	Export	156	China	CHN	887	Yemen	YEM	522	Transport equipment, other, non-industrial	3894581
BE	2015	2015	2015	2	0	2	Export	156	China	CHN	887	Yemen	YEM	52	Transport equipment, other	12868460
BE	2020	2020	2020	2	1	2	Export	156	China	CHN	887	Yemen	YEM	41	Capital goods (except transport equipment)	320400000
BE	2016	2016	2016	3	1	2	Export	156	China	CHN	887	Yemen	YEM	122	Food and beverages, processed, mainly for household consumption	78487971
BE	2020	2020	2020	2	1	2	Export	156	China	CHN	887	Yemen	YEM	21	Industrial supplies nes, primary	728901
BE	2008	2008	2008	2	1	2	Export	156	China	CHN	887	Yemen	YEM	62	Consumption goods nes, semi-durable	181300000
BE	2014	2014	2014	1	0	2	Export	156	China	CHN	887	Yemen	YEM	4	Capital goods (except transport equipment), and parts and accessories thereof	373400000
BE	2002	2002	2002	2	0	2	Export	156	China	CHN	887	Yemen	YEM	52	Transport equipment, other	2832197
BE	2003	2003	2003	2	1	2	Export	156	China	CHN	887	Yemen	YEM	61	Consumption goods nes, durable	11727576
BE	2020	2020	2020	2	1	2	Export	156	China	CHN	887	Yemen	YEM	51	Transport equipment, passenger motor cars	61880
BE	2016	2016	2016	1	0	2	Export	156	China	CHN	887	Yemen	YEM	4	Capital goods (except transport equipment), and parts and accessories thereof	219000000
BE	1999	1999	1999	0	0	2	Export	156	China	CHN	887	Yemen	YEM	TOTAL	All Categories	126700000
BE	2018	2018	2018	0	0	2	Export	156	China	CHN	887	Yemen	YEM	TOTAL	All Categories	1875000000
BE	2019	2019	2019	2	1	2	Export	156	China	CHN	887	Yemen	YEM	53	Parts and accessories of transport equipment	127800000
BE	2005	2005	2005	3	1	2	Export	156	China	CHN	887	Yemen	YEM	522	Transport equipment, other, non-industrial	2113292
BE	2001	2001	2001	3	1	2	Export	156	China	CHN	887	Yemen	YEM	122	Food and beverages, processed, mainly for household consumption	11208002
BE	1999	1999	1999	1	0	2	Export	156	China	CHN	887	Yemen	YEM	3	Fuels and lubricants	96175
BE	2007	2007	2007	2	1	2	Export	156	China	CHN	887	Yemen	YEM	42	Parts and accessories of capital goods (except transport equipment)	50917885
BE	2001	2001	2001	3	1	2	Export	156	China	CHN	887	Yemen	YEM	121	Food and beverages, processed, mainly for industry	100353
BE	2014	2014	2014	2	1	2	Export	156	China	CHN	887	Yemen	YEM	41	Capital goods (except transport equipment)	283800000
BE	2003	2003	2003	2	1	2	Export	156	China	CHN	887	Yemen	YEM	51	Transport equipment, passenger motor cars	590820
BE	2013	2013	2013	3	1	2	Export	156	China	CHN	887	Yemen	YEM	111	Food and beverages, primary, mainly for industry	1239801
BE	2005	2005	2005	3	1	2	Export	156	China	CHN	887	Yemen	YEM	322	Fuels and lubricants, processed (other than motor spirit)	45665
BE	2014	2014	2014	3	1	2	Export	156	China	CHN	887	Yemen	YEM	522	Transport equipment, other, non-industrial	20354024
BE	2009	2009	2009	2	1	2	Export	156	China	CHN	887	Yemen	YEM	51	Transport equipment, passenger motor cars	1895612
BE	2011	2011	2011	3	1	2	Export	156	China	CHN	887	Yemen	YEM	121	Food and beverages, processed, mainly for industry	11977387
BE	2009	2009	2009	3	1	2	Export	156	China	CHN	887	Yemen	YEM	111	Food and beverages, primary, mainly for industry	3369024
BE	2005	2005	2005	2	0	2	Export	156	China	CHN	887	Yemen	YEM	52	Transport equipment, other	8663914
BE	2004	2004	2004	2	1	2	Export	156	China	CHN	887	Yemen	YEM	51	Transport equipment, passenger motor cars	1924080
BE	2001	2001	2001	1	0	2	Export	156	China	CHN	887	Yemen	YEM	6	Consumption goods nes	70273037
BE	2000	2000	2000	1	0	2	Export	156	China	CHN	887	Yemen	YEM	1	Food and beverages	16874548
BE	2007	2007	2007	2	1	2	Export	156	China	CHN	887	Yemen	YEM	41	Capital goods (except transport equipment)	100700000
BE	2019	2019	2019	1	0	2	Export	156	China	CHN	887	Yemen	YEM	5	Transport equipment, and parts and accessories thereof	183300000
BE	2005	2005	2005	2	0	2	Export	156	China	CHN	887	Yemen	YEM	11	Food and beverages, primary	14038149
BE	2013	2013	2013	2	1	2	Export	156	China	CHN	887	Yemen	YEM	21	Industrial supplies nes, primary	320538
BE	2018	2018	2018	2	0	2	Export	156	China	CHN	887	Yemen	YEM	52	Transport equipment, other	20247970
BE	2021	2021	2021	2	0	2	Export	156	China	CHN	887	Yemen	YEM	52	Transport equipment, other	62182918
BE	2006	2006	2006	0	0	2	Export	156	China	CHN	887	Yemen	YEM	TOTAL	All Categories	802300000
BE	2019	2019	2019	2	1	2	Export	156	China	CHN	887	Yemen	YEM	63	Consumption goods nes, non-durable	200900000
BE	2005	2005	2005	2	1	2	Export	156	China	CHN	887	Yemen	YEM	22	Industrial supplies nes, processed	192200000
BE	2016	2016	2016	1	1	2	Export	156	China	CHN	887	Yemen	YEM	7	Goods nes	31562
BE	2002	2002	2002	2	1	2	Export	156	China	CHN	887	Yemen	YEM	51	Transport equipment, passenger motor cars	19691
BE	2004	2004	2004	0	0	2	Export	156	China	CHN	887	Yemen	YEM	TOTAL	All Categories	457700000
BE	1999	1999	1999	2	1	2	Export	156	China	CHN	887	Yemen	YEM	21	Industrial supplies nes, primary	144238
BE	2019	2019	2019	1	0	2	Export	156	China	CHN	887	Yemen	YEM	4	Capital goods (except transport equipment), and parts and accessories thereof	338500000
BE	2015	2015	2015	2	1	2	Export	156	China	CHN	887	Yemen	YEM	21	Industrial supplies nes, primary	532137
BE	2000	2000	2000	3	1	2	Export	156	China	CHN	887	Yemen	YEM	522	Transport equipment, other, non-industrial	559413
BE	2000	2000	2000	1	0	2	Export	156	China	CHN	887	Yemen	YEM	4	Capital goods (except transport equipment), and parts and accessories thereof	20108986
BE	1999	1999	1999	1	0	2	Export	156	China	CHN	887	Yemen	YEM	1	Food and beverages	13049944
BE	2000	2000	2000	1	0	2	Export	156	China	CHN	887	Yemen	YEM	5	Transport equipment, and parts and accessories thereof	19026764
BE	2010	2010	2010	2	1	2	Export	156	China	CHN	887	Yemen	YEM	41	Capital goods (except transport equipment)	193900000
BE	2012	2012	2012	2	1	2	Export	156	China	CHN	887	Yemen	YEM	63	Consumption goods nes, non-durable	137100000
BE	2006	2006	2006	2	0	2	Export	156	China	CHN	887	Yemen	YEM	11	Food and beverages, primary	19079679
BE	1995	1995	1995	1	0	2	Export	156	China	CHN	887	Yemen	YEM	6	Consumption goods nes	40950806
BE	2017	2017	2017	3	1	2	Export	156	China	CHN	887	Yemen	YEM	522	Transport equipment, other, non-industrial	29355930
BE	2011	2011	2011	2	1	2	Export	156	China	CHN	887	Yemen	YEM	53	Parts and accessories of transport equipment	66459154
BE	2010	2010	2010	2	0	2	Export	156	China	CHN	887	Yemen	YEM	52	Transport equipment, other	12139151
BE	2001	2001	2001	2	1	2	Export	156	China	CHN	887	Yemen	YEM	53	Parts and accessories of transport equipment	18173097
BE	2017	2017	2017	3	1	2	Export	156	China	CHN	887	Yemen	YEM	122	Food and beverages, processed, mainly for household consumption	67040380
BE	2006	2006	2006	3	1	2	Export	156	China	CHN	887	Yemen	YEM	521	Transport equipment, other, industrial	8210770
BE	2019	2019	2019	2	0	2	Export	156	China	CHN	887	Yemen	YEM	52	Transport equipment, other	55504258
BE	2011	2011	2011	0	0	2	Export	156	China	CHN	887	Yemen	YEM	TOTAL	All Categories	1104000000
BE	2015	2015	2015	2	0	2	Export	156	China	CHN	887	Yemen	YEM	11	Food and beverages, primary	11853870
BE	2018	2018	2018	3	1	2	Export	156	China	CHN	887	Yemen	YEM	121	Food and beverages, processed, mainly for industry	9264335
BE	2016	2016	2016	1	0	2	Export	156	China	CHN	887	Yemen	YEM	1	Food and beverages	95839477
BE	2003	2003	2003	2	1	2	Export	156	China	CHN	887	Yemen	YEM	42	Parts and accessories of capital goods (except transport equipment)	14209220
BE	2003	2003	2003	3	1	2	Export	156	China	CHN	887	Yemen	YEM	121	Food and beverages, processed, mainly for industry	829334
BE	2021	2021	2021	1	0	2	Export	156	China	CHN	887	Yemen	YEM	5	Transport equipment, and parts and accessories thereof	204400000
BE	2000	2000	2000	2	0	2	Export	156	China	CHN	887	Yemen	YEM	11	Food and beverages, primary	5205389
BE	2005	2005	2005	0	0	2	Export	156	China	CHN	887	Yemen	YEM	TOTAL	All Categories	547100000
BE	2012	2012	2012	2	1	2	Export	156	China	CHN	887	Yemen	YEM	21	Industrial supplies nes, primary	425734
BE	2002	2002	2002	3	1	2	Export	156	China	CHN	887	Yemen	YEM	121	Food and beverages, processed, mainly for industry	196842
BE	2003	2003	2003	1	0	2	Export	156	China	CHN	887	Yemen	YEM	4	Capital goods (except transport equipment), and parts and accessories thereof	42682006
BE	2017	2017	2017	1	0	2	Export	156	China	CHN	887	Yemen	YEM	6	Consumption goods nes	629400000
BE	2017	2017	2017	1	0	2	Export	156	China	CHN	887	Yemen	YEM	5	Transport equipment, and parts and accessories thereof	111600000
BE	2006	2006	2006	2	0	2	Export	156	China	CHN	887	Yemen	YEM	52	Transport equipment, other	12264278
BE	2018	2018	2018	2	1	2	Export	156	China	CHN	887	Yemen	YEM	53	Parts and accessories of transport equipment	68647511
BE	2015	2015	2015	2	0	2	Export	156	China	CHN	887	Yemen	YEM	12	Food and beverages, processed	78531371
BE	2011	2011	2011	3	1	2	Export	156	China	CHN	887	Yemen	YEM	322	Fuels and lubricants, processed (other than motor spirit)	90657
BE	2016	2016	2016	3	1	2	Export	156	China	CHN	887	Yemen	YEM	111	Food and beverages, primary, mainly for industry	1331141
BE	2020	2020	2020	2	1	2	Export	156	China	CHN	887	Yemen	YEM	22	Industrial supplies nes, processed	1081000000
BE	2013	2013	2013	1	0	2	Export	156	China	CHN	887	Yemen	YEM	2	Industrial supplies nes	689100000
BE	2006	2006	2006	1	1	2	Export	156	China	CHN	887	Yemen	YEM	7	Goods nes	9060341
BE	2011	2011	2011	1	0	2	Export	156	China	CHN	887	Yemen	YEM	1	Food and beverages	97968576
BE	1999	1999	1999	2	1	2	Export	156	China	CHN	887	Yemen	YEM	51	Transport equipment, passenger motor cars	10840
BE	2011	2011	2011	1	0	2	Export	156	China	CHN	887	Yemen	YEM	3	Fuels and lubricants	90657
BE	2019	2019	2019	2	0	2	Export	156	China	CHN	887	Yemen	YEM	11	Food and beverages, primary	11164058
BE	2017	2017	2017	2	1	2	Export	156	China	CHN	887	Yemen	YEM	22	Industrial supplies nes, processed	598600000
BE	2010	2010	2010	3	1	2	Export	156	China	CHN	887	Yemen	YEM	522	Transport equipment, other, non-industrial	5994684
BE	2011	2011	2011	3	1	2	Export	156	China	CHN	887	Yemen	YEM	112	Food and beverages, primary, mainly for household consumption	31899479
BE	2018	2018	2018	2	1	2	Export	156	China	CHN	887	Yemen	YEM	62	Consumption goods nes, semi-durable	513100000
BE	2001	2001	2001	2	0	2	Export	156	China	CHN	887	Yemen	YEM	12	Food and beverages, processed	11308355
BE	1999	1999	1999	1	0	2	Export	156	China	CHN	887	Yemen	YEM	6	Consumption goods nes	46528200
BE	2009	2009	2009	3	1	2	Export	156	China	CHN	887	Yemen	YEM	122	Food and beverages, processed, mainly for household consumption	53494828
BE	2019	2019	2019	1	1	2	Export	156	China	CHN	887	Yemen	YEM	7	Goods nes	311100
BE	2014	2014	2014	3	1	2	Export	156	China	CHN	887	Yemen	YEM	322	Fuels and lubricants, processed (other than motor spirit)	534261
BE	2008	2008	2008	2	1	2	Export	156	China	CHN	887	Yemen	YEM	61	Consumption goods nes, durable	50966199
BE	2010	2010	2010	3	1	2	Export	156	China	CHN	887	Yemen	YEM	111	Food and beverages, primary, mainly for industry	1217336
BE	2004	2004	2004	2	1	2	Export	156	China	CHN	887	Yemen	YEM	42	Parts and accessories of capital goods (except transport equipment)	18093278
BE	2001	2001	2001	3	1	2	Export	156	China	CHN	887	Yemen	YEM	111	Food and beverages, primary, mainly for industry	1075034
BE	2002	2002	2002	1	0	2	Export	156	China	CHN	887	Yemen	YEM	5	Transport equipment, and parts and accessories thereof	26981623
BE	2005	2005	2005	1	1	2	Export	156	China	CHN	887	Yemen	YEM	7	Goods nes	12394549
BE	2012	2012	2012	2	0	2	Export	156	China	CHN	887	Yemen	YEM	32	Fuels and lubricants, processed	234403
BE	2018	2018	2018	2	1	2	Export	156	China	CHN	887	Yemen	YEM	63	Consumption goods nes, non-durable	140500000
BE	2004	2004	2004	3	1	2	Export	156	China	CHN	887	Yemen	YEM	111	Food and beverages, primary, mainly for industry	2615020
BE	2002	2002	2002	2	1	2	Export	156	China	CHN	887	Yemen	YEM	22	Industrial supplies nes, processed	88555466
BE	2013	2013	2013	2	1	2	Export	156	China	CHN	887	Yemen	YEM	53	Parts and accessories of transport equipment	126900000
BE	2008	2008	2008	3	1	2	Export	156	China	CHN	887	Yemen	YEM	521	Transport equipment, other, industrial	7285713
BE	2014	2014	2014	3	1	2	Export	156	China	CHN	887	Yemen	YEM	111	Food and beverages, primary, mainly for industry	1885355
BE	2001	2001	2001	2	1	2	Export	156	China	CHN	887	Yemen	YEM	61	Consumption goods nes, durable	5924046
BE	1999	1999	1999	2	1	2	Export	156	China	CHN	887	Yemen	YEM	42	Parts and accessories of capital goods (except transport equipment)	4163508
BE	1999	1999	1999	2	0	2	Export	156	China	CHN	887	Yemen	YEM	52	Transport equipment, other	1472525
BE	2007	2007	2007	1	0	2	Export	156	China	CHN	887	Yemen	YEM	6	Consumption goods nes	268700000
BE	2015	2015	2015	2	1	2	Export	156	China	CHN	887	Yemen	YEM	53	Parts and accessories of transport equipment	63971092
BE	2006	2006	2006	1	0	2	Export	156	China	CHN	887	Yemen	YEM	3	Fuels and lubricants	63470
BE	1999	1999	1999	3	1	2	Export	156	China	CHN	887	Yemen	YEM	121	Food and beverages, processed, mainly for industry	92244
BE	2004	2004	2004	2	0	2	Export	156	China	CHN	887	Yemen	YEM	11	Food and beverages, primary	13819970
BE	2003	2003	2003	2	1	2	Export	156	China	CHN	887	Yemen	YEM	21	Industrial supplies nes, primary	4855404
BE	1998	1998	1998	2	1	2	Export	156	China	CHN	887	Yemen	YEM	61	Consumption goods nes, durable	2094063
BE	2007	2007	2007	2	0	2	Export	156	China	CHN	887	Yemen	YEM	11	Food and beverages, primary	24348593
BE	2010	2010	2010	2	1	2	Export	156	China	CHN	887	Yemen	YEM	53	Parts and accessories of transport equipment	79264855
BE	2012	2012	2012	2	1	2	Export	156	China	CHN	887	Yemen	YEM	62	Consumption goods nes, semi-durable	492300000
BE	2014	2014	2014	1	1	2	Export	156	China	CHN	887	Yemen	YEM	7	Goods nes	4445
BE	2021	2021	2021	1	0	2	Export	156	China	CHN	887	Yemen	YEM	2	Industrial supplies nes	1009000000
BE	2011	2011	2011	2	1	2	Export	156	China	CHN	887	Yemen	YEM	63	Consumption goods nes, non-durable	97459337
BE	2016	2016	2016	2	1	2	Export	156	China	CHN	887	Yemen	YEM	41	Capital goods (except transport equipment)	140800000
BE	2007	2007	2007	2	1	2	Export	156	China	CHN	887	Yemen	YEM	21	Industrial supplies nes, primary	387845
BE	1998	1998	1998	3	1	2	Export	156	China	CHN	887	Yemen	YEM	521	Transport equipment, other, industrial	51301
BE	2015	2015	2015	1	0	2	Export	156	China	CHN	887	Yemen	YEM	3	Fuels and lubricants	383848
BE	2013	2013	2013	2	1	2	Export	156	China	CHN	887	Yemen	YEM	62	Consumption goods nes, semi-durable	559900000
BE	2012	2012	2012	1	0	2	Export	156	China	CHN	887	Yemen	YEM	2	Industrial supplies nes	613300000
BE	2020	2020	2020	2	1	2	Export	156	China	CHN	887	Yemen	YEM	62	Consumption goods nes, semi-durable	747000000
BE	2010	2010	2010	2	1	2	Export	156	China	CHN	887	Yemen	YEM	63	Consumption goods nes, non-durable	74432217
BE	2019	2019	2019	0	0	2	Export	156	China	CHN	887	Yemen	YEM	TOTAL	All Categories	2819000000
BE	2008	2008	2008	3	1	2	Export	156	China	CHN	887	Yemen	YEM	122	Food and beverages, processed, mainly for household consumption	43192024
BE	2011	2011	2011	2	1	2	Export	156	China	CHN	887	Yemen	YEM	62	Consumption goods nes, semi-durable	240000000
BE	2012	2012	2012	2	0	2	Export	156	China	CHN	887	Yemen	YEM	12	Food and beverages, processed	90764423
BE	2013	2013	2013	1	0	2	Export	156	China	CHN	887	Yemen	YEM	3	Fuels and lubricants	366610
BE	1998	1998	1998	1	0	2	Export	156	China	CHN	887	Yemen	YEM	4	Capital goods (except transport equipment), and parts and accessories thereof	6384036
BE	2018	2018	2018	1	0	2	Export	156	China	CHN	887	Yemen	YEM	3	Fuels and lubricants	750881
BE	2007	2007	2007	3	1	2	Export	156	China	CHN	887	Yemen	YEM	522	Transport equipment, other, non-industrial	4064867
BE	2017	2017	2017	2	1	2	Export	156	China	CHN	887	Yemen	YEM	21	Industrial supplies nes, primary	705350
BE	2016	2016	2016	2	1	2	Export	156	China	CHN	887	Yemen	YEM	22	Industrial supplies nes, processed	582600000
BE	2017	2017	2017	1	0	2	Export	156	China	CHN	887	Yemen	YEM	1	Food and beverages	83193209
BE	1998	1998	1998	3	1	2	Export	156	China	CHN	887	Yemen	YEM	121	Food and beverages, processed, mainly for industry	84333
BE	1995	1995	1995	1	0	2	Export	156	China	CHN	887	Yemen	YEM	2	Industrial supplies nes	25211565
BE	2015	2015	2015	1	0	2	Export	156	China	CHN	887	Yemen	YEM	4	Capital goods (except transport equipment), and parts and accessories thereof	217600000
BE	1998	1998	1998	1	0	2	Export	156	China	CHN	887	Yemen	YEM	1	Food and beverages	16360358
BE	2004	2004	2004	1	0	2	Export	156	China	CHN	887	Yemen	YEM	3	Fuels and lubricants	51983
BE	2009	2009	2009	2	1	2	Export	156	China	CHN	887	Yemen	YEM	53	Parts and accessories of transport equipment	76849729
BE	2004	2004	2004	2	1	2	Export	156	China	CHN	887	Yemen	YEM	62	Consumption goods nes, semi-durable	71414662
BE	1998	1998	1998	2	1	2	Export	156	China	CHN	887	Yemen	YEM	22	Industrial supplies nes, processed	26663763
BE	2001	2001	2001	2	1	2	Export	156	China	CHN	887	Yemen	YEM	63	Consumption goods nes, non-durable	23163638
BE	2002	2002	2002	3	1	2	Export	156	China	CHN	887	Yemen	YEM	122	Food and beverages, processed, mainly for household consumption	15235312
BE	2016	2016	2016	2	0	2	Export	156	China	CHN	887	Yemen	YEM	12	Food and beverages, processed	88118922
BE	2002	2002	2002	2	1	2	Export	156	China	CHN	887	Yemen	YEM	41	Capital goods (except transport equipment)	41149031
BE	2009	2009	2009	2	0	2	Export	156	China	CHN	887	Yemen	YEM	32	Fuels and lubricants, processed	157042
BE	2007	2007	2007	2	0	2	Export	156	China	CHN	887	Yemen	YEM	12	Food and beverages, processed	37468536
BE	2014	2014	2014	1	0	2	Export	156	China	CHN	887	Yemen	YEM	3	Fuels and lubricants	534261
BE	2009	2009	2009	2	0	2	Export	156	China	CHN	887	Yemen	YEM	52	Transport equipment, other	10532088
BE	2006	2006	2006	2	1	2	Export	156	China	CHN	887	Yemen	YEM	63	Consumption goods nes, non-durable	57099678
BE	2004	2004	2004	2	1	2	Export	156	China	CHN	887	Yemen	YEM	53	Parts and accessories of transport equipment	35388973
BE	2016	2016	2016	2	0	2	Export	156	China	CHN	887	Yemen	YEM	11	Food and beverages, primary	7720555
BE	2015	2015	2015	2	1	2	Export	156	China	CHN	887	Yemen	YEM	31	Fuels and lubricants, primary	21046
BE	1995	1995	1995	2	1	2	Export	156	China	CHN	887	Yemen	YEM	61	Consumption goods nes, durable	7863831
BE	2011	2011	2011	2	1	2	Export	156	China	CHN	887	Yemen	YEM	61	Consumption goods nes, durable	50618004
BE	2010	2010	2010	2	1	2	Export	156	China	CHN	887	Yemen	YEM	62	Consumption goods nes, semi-durable	255900000
BE	2014	2014	2014	3	1	2	Export	156	China	CHN	887	Yemen	YEM	112	Food and beverages, primary, mainly for household consumption	36755956
BE	2018	2018	2018	1	1	2	Export	156	China	CHN	887	Yemen	YEM	7	Goods nes	139214
BE	2012	2012	2012	1	0	2	Export	156	China	CHN	887	Yemen	YEM	6	Consumption goods nes	733400000
BE	1995	1995	1995	1	0	2	Export	156	China	CHN	887	Yemen	YEM	1	Food and beverages	19346803
BE	2011	2011	2011	2	0	2	Export	156	China	CHN	887	Yemen	YEM	12	Food and beverages, processed	64787183
BE	2000	2000	2000	3	1	2	Export	156	China	CHN	887	Yemen	YEM	122	Food and beverages, processed, mainly for household consumption	11521831
BE	2007	2007	2007	2	1	2	Export	156	China	CHN	887	Yemen	YEM	22	Industrial supplies nes, processed	442000000
BE	2019	2019	2019	3	1	2	Export	156	China	CHN	887	Yemen	YEM	111	Food and beverages, primary, mainly for industry	1773761
BE	2013	2013	2013	1	0	2	Export	156	China	CHN	887	Yemen	YEM	1	Food and beverages	121300000
BE	1998	1998	1998	2	1	2	Export	156	China	CHN	887	Yemen	YEM	41	Capital goods (except transport equipment)	4326744
BE	1998	1998	1998	1	1	2	Export	156	China	CHN	887	Yemen	YEM	7	Goods nes	8752296
BE	1995	1995	1995	2	0	2	Export	156	China	CHN	887	Yemen	YEM	12	Food and beverages, processed	16474769
BE	2006	2006	2006	3	1	2	Export	156	China	CHN	887	Yemen	YEM	122	Food and beverages, processed, mainly for household consumption	31959843
BE	1999	1999	1999	2	0	2	Export	156	China	CHN	887	Yemen	YEM	12	Food and beverages, processed	8388679
BE	1995	1995	1995	3	1	2	Export	156	China	CHN	887	Yemen	YEM	112	Food and beverages, primary, mainly for household consumption	2801141
BE	1995	1995	1995	1	1	2	Export	156	China	CHN	887	Yemen	YEM	7	Goods nes	1074404
BE	2001	2001	2001	2	1	2	Export	156	China	CHN	887	Yemen	YEM	41	Capital goods (except transport equipment)	16456927
BE	2014	2014	2014	2	0	2	Export	156	China	CHN	887	Yemen	YEM	52	Transport equipment, other	38964467
BE	2016	2016	2016	1	0	2	Export	156	China	CHN	887	Yemen	YEM	5	Transport equipment, and parts and accessories thereof	119000000
BE	1998	1998	1998	1	0	2	Export	156	China	CHN	887	Yemen	YEM	5	Transport equipment, and parts and accessories thereof	11765618
BE	2005	2005	2005	2	0	2	Export	156	China	CHN	887	Yemen	YEM	12	Food and beverages, processed	18513976
BE	2004	2004	2004	2	0	2	Export	156	China	CHN	887	Yemen	YEM	52	Transport equipment, other	7430328
BE	2015	2015	2015	1	0	2	Export	156	China	CHN	887	Yemen	YEM	2	Industrial supplies nes	380600000
BE	2014	2014	2014	3	1	2	Export	156	China	CHN	887	Yemen	YEM	122	Food and beverages, processed, mainly for household consumption	72511120
BE	2013	2013	2013	2	1	2	Export	156	China	CHN	887	Yemen	YEM	61	Consumption goods nes, durable	130200000
BE	2000	2000	2000	2	0	2	Export	156	China	CHN	887	Yemen	YEM	52	Transport equipment, other	1213166
BE	2013	2013	2013	2	0	2	Export	156	China	CHN	887	Yemen	YEM	12	Food and beverages, processed	81685023
BE	2017	2017	2017	2	1	2	Export	156	China	CHN	887	Yemen	YEM	51	Transport equipment, passenger motor cars	38553
BE	2000	2000	2000	2	1	2	Export	156	China	CHN	887	Yemen	YEM	61	Consumption goods nes, durable	4280754
BE	2016	2016	2016	0	0	2	Export	156	China	CHN	887	Yemen	YEM	TOTAL	All Categories	1692000000
BE	2007	2007	2007	3	1	2	Export	156	China	CHN	887	Yemen	YEM	112	Food and beverages, primary, mainly for household consumption	22536589
BE	2021	2021	2021	3	1	2	Export	156	China	CHN	887	Yemen	YEM	111	Food and beverages, primary, mainly for industry	149411
BE	2004	2004	2004	1	0	2	Export	156	China	CHN	887	Yemen	YEM	5	Transport equipment, and parts and accessories thereof	44743381
BE	2009	2009	2009	1	1	2	Export	156	China	CHN	887	Yemen	YEM	7	Goods nes	11811
BE	2011	2011	2011	1	1	2	Export	156	China	CHN	887	Yemen	YEM	7	Goods nes	4789
BE	2005	2005	2005	3	1	2	Export	156	China	CHN	887	Yemen	YEM	111	Food and beverages, primary, mainly for industry	1893131
BE	2018	2018	2018	2	1	2	Export	156	China	CHN	887	Yemen	YEM	22	Industrial supplies nes, processed	776500000
BE	2000	2000	2000	2	1	2	Export	156	China	CHN	887	Yemen	YEM	21	Industrial supplies nes, primary	524408
BE	2015	2015	2015	1	1	2	Export	156	China	CHN	887	Yemen	YEM	7	Goods nes	2655
BE	2000	2000	2000	3	1	2	Export	156	China	CHN	887	Yemen	YEM	112	Food and beverages, primary, mainly for household consumption	4249084
BE	2010	2010	2010	3	1	2	Export	156	China	CHN	887	Yemen	YEM	322	Fuels and lubricants, processed (other than motor spirit)	45979
BE	2008	2008	2008	1	0	2	Export	156	China	CHN	887	Yemen	YEM	5	Transport equipment, and parts and accessories thereof	78105625
BE	2006	2006	2006	2	1	2	Export	156	China	CHN	887	Yemen	YEM	21	Industrial supplies nes, primary	664456
BE	2016	2016	2016	3	1	2	Export	156	China	CHN	887	Yemen	YEM	112	Food and beverages, primary, mainly for household consumption	6389414
BE	1998	1998	1998	2	0	2	Export	156	China	CHN	887	Yemen	YEM	32	Fuels and lubricants, processed	217089
BE	2015	2015	2015	1	0	2	Export	156	China	CHN	887	Yemen	YEM	5	Transport equipment, and parts and accessories thereof	77073099
BE	2004	2004	2004	2	1	2	Export	156	China	CHN	887	Yemen	YEM	21	Industrial supplies nes, primary	309776
BE	2006	2006	2006	2	1	2	Export	156	China	CHN	887	Yemen	YEM	22	Industrial supplies nes, processed	302000000
BE	2015	2015	2015	2	1	2	Export	156	China	CHN	887	Yemen	YEM	63	Consumption goods nes, non-durable	146500000
BE	1999	1999	1999	2	1	2	Export	156	China	CHN	887	Yemen	YEM	61	Consumption goods nes, durable	4002251
BE	2017	2017	2017	3	1	2	Export	156	China	CHN	887	Yemen	YEM	121	Food and beverages, processed, mainly for industry	8033924
BE	2019	2019	2019	3	1	2	Export	156	China	CHN	887	Yemen	YEM	121	Food and beverages, processed, mainly for industry	13225285
BE	2015	2015	2015	2	1	2	Export	156	China	CHN	887	Yemen	YEM	61	Consumption goods nes, durable	54820942
BE	1998	1998	1998	2	1	2	Export	156	China	CHN	887	Yemen	YEM	63	Consumption goods nes, non-durable	16288839
BE	2017	2017	2017	2	0	2	Export	156	China	CHN	887	Yemen	YEM	11	Food and beverages, primary	8071922
BE	2009	2009	2009	1	0	2	Export	156	China	CHN	887	Yemen	YEM	2	Industrial supplies nes	362800000
BE	2014	2014	2014	2	1	2	Export	156	China	CHN	887	Yemen	YEM	62	Consumption goods nes, semi-durable	610600000
BE	2018	2018	2018	2	1	2	Export	156	China	CHN	887	Yemen	YEM	42	Parts and accessories of capital goods (except transport equipment)	61083040
BE	2013	2013	2013	2	1	2	Export	156	China	CHN	887	Yemen	YEM	63	Consumption goods nes, non-durable	134800000
BE	2018	2018	2018	3	1	2	Export	156	China	CHN	887	Yemen	YEM	521	Transport equipment, other, industrial	1597208
BE	2011	2011	2011	2	0	2	Export	156	China	CHN	887	Yemen	YEM	32	Fuels and lubricants, processed	90657
BE	1998	1998	1998	1	0	2	Export	156	China	CHN	887	Yemen	YEM	2	Industrial supplies nes	27247008
BE	2018	2018	2018	3	1	2	Export	156	China	CHN	887	Yemen	YEM	322	Fuels and lubricants, processed (other than motor spirit)	734153
BE	2013	2013	2013	2	1	2	Export	156	China	CHN	887	Yemen	YEM	51	Transport equipment, passenger motor cars	621227
BE	2017	2017	2017	2	1	2	Export	156	China	CHN	887	Yemen	YEM	42	Parts and accessories of capital goods (except transport equipment)	66160767
BE	2019	2019	2019	3	1	2	Export	156	China	CHN	887	Yemen	YEM	322	Fuels and lubricants, processed (other than motor spirit)	1634549
BE	2007	2007	2007	1	0	2	Export	156	China	CHN	887	Yemen	YEM	3	Fuels and lubricants	70400
BE	2015	2015	2015	3	1	2	Export	156	China	CHN	887	Yemen	YEM	522	Transport equipment, other, non-industrial	11562593
BE	2017	2017	2017	3	1	2	Export	156	China	CHN	887	Yemen	YEM	111	Food and beverages, primary, mainly for industry	1448099
BE	2004	2004	2004	2	0	2	Export	156	China	CHN	887	Yemen	YEM	12	Food and beverages, processed	21446942
BE	2008	2008	2008	1	0	2	Export	156	China	CHN	887	Yemen	YEM	6	Consumption goods nes	306300000
BE	2012	2012	2012	3	1	2	Export	156	China	CHN	887	Yemen	YEM	112	Food and beverages, primary, mainly for household consumption	31869574
BE	2003	2003	2003	2	0	2	Export	156	China	CHN	887	Yemen	YEM	12	Food and beverages, processed	16481783
BE	2015	2015	2015	3	1	2	Export	156	China	CHN	887	Yemen	YEM	121	Food and beverages, processed, mainly for industry	6553729
BE	1999	1999	1999	2	0	2	Export	156	China	CHN	887	Yemen	YEM	11	Food and beverages, primary	4661265
BE	2003	2003	2003	2	1	2	Export	156	China	CHN	887	Yemen	YEM	63	Consumption goods nes, non-durable	31642462
BE	2001	2001	2001	1	0	2	Export	156	China	CHN	887	Yemen	YEM	3	Fuels and lubricants	103134
BE	2004	2004	2004	2	1	2	Export	156	China	CHN	887	Yemen	YEM	61	Consumption goods nes, durable	15801054
BE	2011	2011	2011	2	1	2	Export	156	China	CHN	887	Yemen	YEM	42	Parts and accessories of capital goods (except transport equipment)	33932457
BE	2007	2007	2007	1	0	2	Export	156	China	CHN	887	Yemen	YEM	1	Food and beverages	61817129
BE	2000	2000	2000	2	1	2	Export	156	China	CHN	887	Yemen	YEM	63	Consumption goods nes, non-durable	21119848
BE	1998	1998	1998	2	1	2	Export	156	China	CHN	887	Yemen	YEM	62	Consumption goods nes, semi-durable	17613788
BE	2006	2006	2006	2	0	2	Export	156	China	CHN	887	Yemen	YEM	12	Food and beverages, processed	35492051
BE	2005	2005	2005	1	0	2	Export	156	China	CHN	887	Yemen	YEM	1	Food and beverages	32552125
BE	1999	1999	1999	3	1	2	Export	156	China	CHN	887	Yemen	YEM	122	Food and beverages, processed, mainly for household consumption	8296435
BE	2003	2003	2003	3	1	2	Export	156	China	CHN	887	Yemen	YEM	112	Food and beverages, primary, mainly for household consumption	8051776
BE	2001	2001	2001	1	0	2	Export	156	China	CHN	887	Yemen	YEM	2	Industrial supplies nes	69496830
BE	2012	2012	2012	2	0	2	Export	156	China	CHN	887	Yemen	YEM	11	Food and beverages, primary	33679020
BE	2020	2020	2020	3	1	2	Export	156	China	CHN	887	Yemen	YEM	112	Food and beverages, primary, mainly for household consumption	3766648
BE	2000	2000	2000	0	0	2	Export	156	China	CHN	887	Yemen	YEM	TOTAL	All Categories	176300000
BE	2008	2008	2008	2	1	2	Export	156	China	CHN	887	Yemen	YEM	42	Parts and accessories of capital goods (except transport equipment)	88470262
BE	2004	2004	2004	3	1	2	Export	156	China	CHN	887	Yemen	YEM	522	Transport equipment, other, non-industrial	1487745
BE	2019	2019	2019	2	1	2	Export	156	China	CHN	887	Yemen	YEM	22	Industrial supplies nes, processed	1035000000
BE	2019	2019	2019	1	0	2	Export	156	China	CHN	887	Yemen	YEM	3	Fuels and lubricants	1659634
BE	2016	2016	2016	2	0	2	Export	156	China	CHN	887	Yemen	YEM	32	Fuels and lubricants, processed	704485
BE	2010	2010	2010	2	1	2	Export	156	China	CHN	887	Yemen	YEM	61	Consumption goods nes, durable	64190003
BE	2014	2014	2014	2	1	2	Export	156	China	CHN	887	Yemen	YEM	22	Industrial supplies nes, processed	671700000
BE	2003	2003	2003	2	0	2	Export	156	China	CHN	887	Yemen	YEM	32	Fuels and lubricants, processed	2756
BE	2003	2003	2003	3	1	2	Export	156	China	CHN	887	Yemen	YEM	322	Fuels and lubricants, processed (other than motor spirit)	2756
BE	2019	2019	2019	1	0	2	Export	156	China	CHN	887	Yemen	YEM	1	Food and beverages	121200000
BE	2013	2013	2013	2	1	2	Export	156	China	CHN	887	Yemen	YEM	22	Industrial supplies nes, processed	688800000
BE	2009	2009	2009	2	0	2	Export	156	China	CHN	887	Yemen	YEM	11	Food and beverages, primary	30802808
BE	2020	2020	2020	2	0	2	Export	156	China	CHN	887	Yemen	YEM	32	Fuels and lubricants, processed	2239052
BE	2013	2013	2013	3	1	2	Export	156	China	CHN	887	Yemen	YEM	122	Food and beverages, processed, mainly for household consumption	70472218
BE	1995	1995	1995	3	1	2	Export	156	China	CHN	887	Yemen	YEM	322	Fuels and lubricants, processed (other than motor spirit)	473516
BE	2009	2009	2009	1	0	2	Export	156	China	CHN	887	Yemen	YEM	3	Fuels and lubricants	157042
BE	2014	2014	2014	2	0	2	Export	156	China	CHN	887	Yemen	YEM	11	Food and beverages, primary	38641311
BE	2001	2001	2001	2	1	2	Export	156	China	CHN	887	Yemen	YEM	42	Parts and accessories of capital goods (except transport equipment)	7878284
BE	2021	2021	2021	2	1	2	Export	156	China	CHN	887	Yemen	YEM	51	Transport equipment, passenger motor cars	515744
BE	2002	2002	2002	1	1	2	Export	156	China	CHN	887	Yemen	YEM	7	Goods nes	10493818
BE	2007	2007	2007	2	0	2	Export	156	China	CHN	887	Yemen	YEM	52	Transport equipment, other	8575396
BE	2003	2003	2003	3	1	2	Export	156	China	CHN	887	Yemen	YEM	522	Transport equipment, other, non-industrial	4159883
BE	2016	2016	2016	2	1	2	Export	156	China	CHN	887	Yemen	YEM	53	Parts and accessories of transport equipment	97088015
BE	2014	2014	2014	2	1	2	Export	156	China	CHN	887	Yemen	YEM	53	Parts and accessories of transport equipment	109700000
BE	2004	2004	2004	3	1	2	Export	156	China	CHN	887	Yemen	YEM	322	Fuels and lubricants, processed (other than motor spirit)	26508
BE	2005	2005	2005	2	1	2	Export	156	China	CHN	887	Yemen	YEM	61	Consumption goods nes, durable	21454433
BE	2004	2004	2004	1	0	2	Export	156	China	CHN	887	Yemen	YEM	4	Capital goods (except transport equipment), and parts and accessories thereof	94890436
BE	2001	2001	2001	1	0	2	Export	156	China	CHN	887	Yemen	YEM	1	Food and beverages	18048185
BE	2021	2021	2021	2	1	2	Export	156	China	CHN	887	Yemen	YEM	41	Capital goods (except transport equipment)	281200000
BE	2017	2017	2017	2	1	2	Export	156	China	CHN	887	Yemen	YEM	53	Parts and accessories of transport equipment	80538930
BE	2001	2001	2001	3	1	2	Export	156	China	CHN	704	Viet Nam	VNM	521	Transport equipment, other, industrial	6840467
BE	2016	2016	2016	1	0	2	Export	156	China	CHN	704	Viet Nam	VNM	3	Fuels and lubricants	999200000
BE	2009	2009	2009	1	0	2	Export	156	China	CHN	704	Viet Nam	VNM	3	Fuels and lubricants	1607000000
BE	1995	1995	1995	2	1	2	Export	156	China	CHN	704	Viet Nam	VNM	22	Industrial supplies nes, processed	306800000
BE	2007	2007	2007	2	1	2	Export	156	China	CHN	704	Viet Nam	VNM	22	Industrial supplies nes, processed	6398000000
BE	2000	2000	2000	1	0	2	Export	156	China	CHN	704	Viet Nam	VNM	1	Food and beverages	34047531
BE	2016	2016	2016	2	0	2	Export	156	China	CHN	704	Viet Nam	VNM	12	Food and beverages, processed	1297000000
BE	2008	2008	2008	2	1	2	Export	156	China	CHN	704	Viet Nam	VNM	53	Parts and accessories of transport equipment	403200000
BE	2003	2003	2003	3	1	2	Export	156	China	CHN	704	Viet Nam	VNM	112	Food and beverages, primary, mainly for household consumption	100800000
BE	2002	2002	2002	2	1	2	Export	156	China	CHN	704	Viet Nam	VNM	53	Parts and accessories of transport equipment	204400000
BE	2017	2017	2017	3	1	2	Export	156	China	CHN	704	Viet Nam	VNM	322	Fuels and lubricants, processed (other than motor spirit)	561300000
BE	2008	2008	2008	1	0	2	Export	156	China	CHN	704	Viet Nam	VNM	4	Capital goods (except transport equipment), and parts and accessories thereof	4119000000
BE	2005	2005	2005	1	1	2	Export	156	China	CHN	704	Viet Nam	VNM	7	Goods nes	806243
BE	2018	2018	2018	1	1	2	Export	156	China	CHN	704	Viet Nam	VNM	7	Goods nes	1562000000
BE	2006	2006	2006	3	1	2	Export	156	China	CHN	704	Viet Nam	VNM	112	Food and beverages, primary, mainly for household consumption	121200000
BE	2021	2021	2021	2	1	2	Export	156	China	CHN	704	Viet Nam	VNM	21	Industrial supplies nes, primary	647400000
BE	2004	2004	2004	2	1	2	Export	156	China	CHN	704	Viet Nam	VNM	51	Transport equipment, passenger motor cars	634465
BE	2007	2007	2007	2	1	2	Export	156	China	CHN	704	Viet Nam	VNM	21	Industrial supplies nes, primary	75990554
BE	2002	2002	2002	2	1	2	Export	156	China	CHN	704	Viet Nam	VNM	62	Consumption goods nes, semi-durable	75652723
BE	2005	2005	2005	3	1	2	Export	156	China	CHN	704	Viet Nam	VNM	121	Food and beverages, processed, mainly for industry	3891511
BE	2001	2001	2001	2	1	2	Export	156	China	CHN	704	Viet Nam	VNM	31	Fuels and lubricants, primary	1035368
BE	2016	2016	2016	2	1	2	Export	156	China	CHN	704	Viet Nam	VNM	42	Parts and accessories of capital goods (except transport equipment)	9754000000
BE	2000	2000	2000	2	1	2	Export	156	China	CHN	704	Viet Nam	VNM	63	Consumption goods nes, non-durable	30779550
BE	2011	2011	2011	3	1	2	Export	156	China	CHN	704	Viet Nam	VNM	121	Food and beverages, processed, mainly for industry	114100000
BE	2006	2006	2006	2	1	2	Export	156	China	CHN	704	Viet Nam	VNM	31	Fuels and lubricants, primary	4376603
BE	2013	2013	2013	3	1	2	Export	156	China	CHN	704	Viet Nam	VNM	521	Transport equipment, other, industrial	409200000
BE	2019	2019	2019	1	0	2	Export	156	China	CHN	704	Viet Nam	VNM	5	Transport equipment, and parts and accessories thereof	3145000000
BE	2017	2017	2017	1	0	2	Export	156	China	CHN	704	Viet Nam	VNM	2	Industrial supplies nes	33250000000
BE	2020	2020	2020	2	1	2	Export	156	China	CHN	704	Viet Nam	VNM	53	Parts and accessories of transport equipment	3119000000
BE	2009	2009	2009	2	1	2	Export	156	China	CHN	704	Viet Nam	VNM	31	Fuels and lubricants, primary	2343702
BE	2004	2004	2004	3	1	2	Export	156	China	CHN	704	Viet Nam	VNM	522	Transport equipment, other, non-industrial	9196205
BE	2008	2008	2008	1	0	2	Export	156	China	CHN	704	Viet Nam	VNM	3	Fuels and lubricants	953800000
BE	2002	2002	2002	2	0	2	Export	156	China	CHN	704	Viet Nam	VNM	32	Fuels and lubricants, processed	391600000
BE	2000	2000	2000	2	0	2	Export	156	China	CHN	704	Viet Nam	VNM	32	Fuels and lubricants, processed	201800000
BE	2002	2002	2002	3	1	2	Export	156	China	CHN	704	Viet Nam	VNM	111	Food and beverages, primary, mainly for industry	25882293
BE	2013	2013	2013	2	1	2	Export	156	China	CHN	704	Viet Nam	VNM	22	Industrial supplies nes, processed	18860000000
BE	2002	2002	2002	2	1	2	Export	156	China	CHN	704	Viet Nam	VNM	41	Capital goods (except transport equipment)	237200000
BE	2021	2021	2021	2	1	2	Export	156	China	CHN	704	Viet Nam	VNM	22	Industrial supplies nes, processed	65560000000
BE	2013	2013	2013	2	1	2	Export	156	China	CHN	704	Viet Nam	VNM	41	Capital goods (except transport equipment)	7203000000
BE	2006	2006	2006	2	1	2	Export	156	China	CHN	704	Viet Nam	VNM	53	Parts and accessories of transport equipment	271800000
BE	2000	2000	2000	2	1	2	Export	156	China	CHN	704	Viet Nam	VNM	62	Consumption goods nes, semi-durable	29383865
BE	1999	1999	1999	0	0	2	Export	156	China	CHN	704	Viet Nam	VNM	TOTAL	All Categories	963800000
BE	1999	1999	1999	3	1	2	Export	156	China	CHN	704	Viet Nam	VNM	522	Transport equipment, other, non-industrial	45983561
BE	2012	2012	2012	1	0	2	Export	156	China	CHN	704	Viet Nam	VNM	4	Capital goods (except transport equipment), and parts and accessories thereof	9260000000
BE	2020	2020	2020	1	0	2	Export	156	China	CHN	704	Viet Nam	VNM	3	Fuels and lubricants	914600000
BE	2009	2009	2009	2	1	2	Export	156	China	CHN	704	Viet Nam	VNM	42	Parts and accessories of capital goods (except transport equipment)	1261000000
BE	2002	2002	2002	1	0	2	Export	156	China	CHN	704	Viet Nam	VNM	5	Transport equipment, and parts and accessories thereof	276200000
BE	2004	2004	2004	2	1	2	Export	156	China	CHN	704	Viet Nam	VNM	41	Capital goods (except transport equipment)	405300000
BE	2004	2004	2004	3	1	2	Export	156	China	CHN	704	Viet Nam	VNM	112	Food and beverages, primary, mainly for household consumption	108600000
BE	2012	2012	2012	2	0	2	Export	156	China	CHN	704	Viet Nam	VNM	12	Food and beverages, processed	513900000
BE	2009	2009	2009	3	1	2	Export	156	China	CHN	704	Viet Nam	VNM	111	Food and beverages, primary, mainly for industry	75044970
[truncated: 754,472+ more rows]

## Sheet: Overseas direct investment
Country Name	Indicator	Unit	1996	1997	1998	1999	2000	2001	2002	2003	2004	2005	2006	2007	2008	2009	2010	2011	2012	2013	2014	2015	2016	2017	2018	2019	2020
China, P.R.: Mainland	Assets, Direct Investment,	US Dollars									5.96394e+10	7.24864e+10	1.00867e+11	1.41097e+11	1.94843e+11	2.6296e+11	317210000000	4.43521e+11	5.51941e+11	6.91346e+11	9.22481e+11	1.15605e+12	1.42374e+12	1.84499e+12	2.00155e+12	2.23664e+12	2.58066e+12
Euro Area	Assets, Direct Investment,	US Dollars				1346507894672	1621940759990	1838837552727	2105615536774	2742292059060	3112706320979	3327449857842	4204669687920	5502720207747	6473807074200	7312475515800	7500241590600	8321811010800	9707515846200	10804447242900	10990521268200	11847765774300	12219161985300	13521570213600	12833866465000	13040675471400	13623869160300
Japan	Assets, Direct Investment,	US Dollars	2.63542e+11	2.73904e+11	2.72673e+11	2.51343e+11	2.81174e+11	3.02284e+11	3.08673e+11	3.4218e+11	3.75684e+11	3.90597e+11	4.54839e+11	5.47507e+11	6.90817e+11	7.532e+11	8.46219e+11	9.72268e+11	1.0541e+12	1.13297e+12	1.17719e+12	1.26018e+12	1.36032e+12	1.5513e+12	1.64109e+12	1.87105e+12	1.97469e+12
United States	Assets, Direct Investment,	US Dollars	1749299000000	2036671000000	2469095000000	3051404000000	2934570000000	2554463000000	2283141000000	3037312000000	3746863000000	4047170000000	4929892000000	5857923000000	3707211000000	4945292000000	5486391000000	5214826000000	5969502000000	7120688000000	7242129000000	7057108000000	7403191000000	8893940000000	7417363000000	8692156000000	9366730000000
United Kingdom	Assets, Direct Investment,	US Dollars	359391888000	384272006600	515370598500	9.06471e+11	1141010730000	1121704550400	1336230554000	1556279816400	1688230945800	1642737369400	1947794602000	2301071182200	2097156092800	2043708591000	2102435190000	2108071789700	2227362780000	2367192660000	2165845680800	2080150439500	2008990412000	2368794294350	2226122916700	2317228032700	2548098344000
Data source: IMF IFS

## Sheet: KAOPEN
Data source: The Chinn-Ito index (KAOPEN)
ccode	country_name	year	ka_open
USA	United States	1996	1
USA	United States	1997	1
USA	United States	1998	1
USA	United States	1999	1
USA	United States	2000	1
USA	United States	2001	1
USA	United States	2002	1
USA	United States	2003	1
USA	United States	2004	1
USA	United States	2005	1
USA	United States	2006	1
USA	United States	2007	1
USA	United States	2008	1
USA	United States	2009	1
USA	United States	2010	1
USA	United States	2011	1
USA	United States	2012	1
USA	United States	2013	1
USA	United States	2014	1
USA	United States	2015	1
USA	United States	2016	1
USA	United States	2017	1
USA	United States	2018	1
USA	United States	2019	1
USA	United States	2020	1
GBR	United Kingdom	1996	1
GBR	United Kingdom	1997	1
GBR	United Kingdom	1998	1
GBR	United Kingdom	1999	1
GBR	United Kingdom	2000	1
GBR	United Kingdom	2001	1
GBR	United Kingdom	2002	1
GBR	United Kingdom	2003	1
GBR	United Kingdom	2004	1
GBR	United Kingdom	2005	1
GBR	United Kingdom	2006	1
GBR	United Kingdom	2007	1
GBR	United Kingdom	2008	1
GBR	United Kingdom	2009	1
GBR	United Kingdom	2010	1
GBR	United Kingdom	2011	1
GBR	United Kingdom	2012	1
GBR	United Kingdom	2013	1
GBR	United Kingdom	2014	1
GBR	United Kingdom	2015	1
GBR	United Kingdom	2016	1
GBR	United Kingdom	2017	1
GBR	United Kingdom	2018	1
GBR	United Kingdom	2019	1
GBR	United Kingdom	2020	1
AUT	Austria	1996	1
AUT	Austria	1997	1
AUT	Austria	1998	1
AUT	Austria	1999	1
AUT	Austria	2000	1
AUT	Austria	2001	1
AUT	Austria	2002	1
AUT	Austria	2003	1
AUT	Austria	2004	1
AUT	Austria	2005	1
AUT	Austria	2006	1
AUT	Austria	2007	1
AUT	Austria	2008	1
AUT	Austria	2009	1
AUT	Austria	2010	1
AUT	Austria	2011	1
AUT	Austria	2012	1
AUT	Austria	2013	1
AUT	Austria	2014	1
AUT	Austria	2015	1
AUT	Austria	2016	1
AUT	Austria	2017	1
AUT	Austria	2018	1
AUT	Austria	2019	1
AUT	Austria	2020	1
BEL	Belgium	1996	0.940168
BEL	Belgium	1997	0.880336
BEL	Belgium	1998	0.820504
BEL	Belgium	1999	0.820504
BEL	Belgium	2000	0.820504
BEL	Belgium	2001	0.880336
BEL	Belgium	2002	0.940168
BEL	Belgium	2003	1
BEL	Belgium	2004	1
BEL	Belgium	2005	1
BEL	Belgium	2006	1
BEL	Belgium	2007	1
BEL	Belgium	2008	1
BEL	Belgium	2009	1
BEL	Belgium	2010	1
BEL	Belgium	2011	1
BEL	Belgium	2012	1
BEL	Belgium	2013	1
BEL	Belgium	2014	1
BEL	Belgium	2015	1
BEL	Belgium	2016	1
BEL	Belgium	2017	1
BEL	Belgium	2018	1
BEL	Belgium	2019	1
BEL	Belgium	2020	1
FRA	France	1996	1
FRA	France	1997	1
FRA	France	1998	1
FRA	France	1999	1
FRA	France	2000	1
FRA	France	2001	1
FRA	France	2002	1
FRA	France	2003	1
FRA	France	2004	1
FRA	France	2005	1
FRA	France	2006	1
FRA	France	2007	1
FRA	France	2008	1
FRA	France	2009	1
FRA	France	2010	1
FRA	France	2011	1
FRA	France	2012	1
FRA	France	2013	1
FRA	France	2014	1
FRA	France	2015	1
FRA	France	2016	1
FRA	France	2017	1
FRA	France	2018	1
FRA	France	2019	1
FRA	France	2020	1
DEU	Germany	1996	1
DEU	Germany	1997	1
DEU	Germany	1998	1
DEU	Germany	1999	1
DEU	Germany	2000	1
DEU	Germany	2001	1
DEU	Germany	2002	1
DEU	Germany	2003	1
DEU	Germany	2004	1
DEU	Germany	2005	1
DEU	Germany	2006	1
DEU	Germany	2007	1
DEU	Germany	2008	1
DEU	Germany	2009	1
DEU	Germany	2010	1
DEU	Germany	2011	1
DEU	Germany	2012	1
DEU	Germany	2013	1
DEU	Germany	2014	1
DEU	Germany	2015	1
DEU	Germany	2016	1
DEU	Germany	2017	1
DEU	Germany	2018	1
DEU	Germany	2019	1
DEU	Germany	2020	1
ITA	Italy	1996	1
ITA	Italy	1997	1
ITA	Italy	1998	1
ITA	Italy	1999	1
ITA	Italy	2000	1
ITA	Italy	2001	1
ITA	Italy	2002	1
ITA	Italy	2003	1
ITA	Italy	2004	1
ITA	Italy	2005	1
ITA	Italy	2006	1
ITA	Italy	2007	1
ITA	Italy	2008	1
ITA	Italy	2009	1
ITA	Italy	2010	1
ITA	Italy	2011	1
ITA	Italy	2012	1
ITA	Italy	2013	1
ITA	Italy	2014	1
ITA	Italy	2015	1
ITA	Italy	2016	1
ITA	Italy	2017	1
ITA	Italy	2018	1
ITA	Italy	2019	1
ITA	Italy	2020	1
NLD	Netherlands	1996	1
NLD	Netherlands	1997	1
NLD	Netherlands	1998	1
NLD	Netherlands	1999	1
NLD	Netherlands	2000	1
NLD	Netherlands	2001	1
NLD	Netherlands	2002	1
NLD	Netherlands	2003	1
NLD	Netherlands	2004	1
NLD	Netherlands	2005	1
NLD	Netherlands	2006	1
NLD	Netherlands	2007	1
NLD	Netherlands	2008	1
NLD	Netherlands	2009	1
NLD	Netherlands	2010	1
NLD	Netherlands	2011	1
NLD	Netherlands	2012	1
NLD	Netherlands	2013	1
NLD	Netherlands	2014	1
NLD	Netherlands	2015	1
NLD	Netherlands	2016	1
NLD	Netherlands	2017	1
NLD	Netherlands	2018	1
NLD	Netherlands	2019	1
NLD	Netherlands	2020	1
JPN	Japan	1996	0.940168
JPN	Japan	1997	0.940168
JPN	Japan	1998	0.940168
JPN	Japan	1999	0.940168
JPN	Japan	2000	1
JPN	Japan	2001	1
JPN	Japan	2002	1
JPN	Japan	2003	1
JPN	Japan	2004	1
JPN	Japan	2005	1
JPN	Japan	2006	1
JPN	Japan	2007	1
JPN	Japan	2008	1
JPN	Japan	2009	1
JPN	Japan	2010	1
JPN	Japan	2011	1
JPN	Japan	2012	1
JPN	Japan	2013	1
JPN	Japan	2014	1
JPN	Japan	2015	1
JPN	Japan	2016	1
JPN	Japan	2017	1
JPN	Japan	2018	1
JPN	Japan	2019	1
JPN	Japan	2020	1
FIN	Finland	1996	1
FIN	Finland	1997	1
FIN	Finland	1998	1
FIN	Finland	1999	1
FIN	Finland	2000	1
FIN	Finland	2001	1
FIN	Finland	2002	1
FIN	Finland	2003	1
FIN	Finland	2004	1
FIN	Finland	2005	1
FIN	Finland	2006	1
FIN	Finland	2007	1
FIN	Finland	2008	1
FIN	Finland	2009	1
FIN	Finland	2010	1
FIN	Finland	2011	1
FIN	Finland	2012	1
FIN	Finland	2013	1
FIN	Finland	2014	1
FIN	Finland	2015	1
FIN	Finland	2016	1
FIN	Finland	2017	1
FIN	Finland	2018	1
FIN	Finland	2019	1
FIN	Finland	2020	1
GRC	Greece	1996	0.506382
GRC	Greece	1997	0.566214
GRC	Greece	1998	0.626046
GRC	Greece	1999	0.685878
GRC	Greece	2000	0.74571
GRC	Greece	2001	0.74571
GRC	Greece	2002	1
GRC	Greece	2003	1
GRC	Greece	2004	1
GRC	Greece	2005	1
GRC	Greece	2006	1
GRC	Greece	2007	1
GRC	Greece	2008	1
GRC	Greece	2009	1
GRC	Greece	2010	1
GRC	Greece	2011	1
GRC	Greece	2012	1
GRC	Greece	2013	1
GRC	Greece	2014	1
GRC	Greece	2015	0.74571
GRC	Greece	2016	0.74571
GRC	Greece	2017	0.74571
GRC	Greece	2018	0.74571
GRC	Greece	2019	1
GRC	Greece	2020	1
IRL	Ireland	1996	1
IRL	Ireland	1997	1
IRL	Ireland	1998	1
IRL	Ireland	1999	1
IRL	Ireland	2000	1
IRL	Ireland	2001	1
IRL	Ireland	2002	1
IRL	Ireland	2003	1
IRL	Ireland	2004	1
IRL	Ireland	2005	1
IRL	Ireland	2006	1
IRL	Ireland	2007	1
IRL	Ireland	2008	1
IRL	Ireland	2009	1
IRL	Ireland	2010	1
IRL	Ireland	2011	1
IRL	Ireland	2012	1
IRL	Ireland	2013	1
IRL	Ireland	2014	1
IRL	Ireland	2015	1
IRL	Ireland	2016	1
IRL	Ireland	2017	1
IRL	Ireland	2018	1
IRL	Ireland	2019	1
IRL	Ireland	2020	1
MLT	Malta	1996	0.162948
MLT	Malta	1997	0.162948
MLT	Malta	1998	0.162948
MLT	Malta	1999	0.162948
MLT	Malta	2000	0.162948
MLT	Malta	2001	0.162948
MLT	Malta	2002	0.162948
MLT	Malta	2003	0.162948
MLT	Malta	2004	0.506382
MLT	Malta	2005	0.820504
MLT	Malta	2006	0.880336
MLT	Malta	2007	0.940168
MLT	Malta	2008	1
MLT	Malta	2009	1
MLT	Malta	2010	1
MLT	Malta	2011	1
MLT	Malta	2012	1
MLT	Malta	2013	1
MLT	Malta	2014	1
MLT	Malta	2015	1
MLT	Malta	2016	1
MLT	Malta	2017	1
MLT	Malta	2018	1
MLT	Malta	2019	1
MLT	Malta	2020	1
PRT	Portugal	1996	0.940168
PRT	Portugal	1997	1
PRT	Portugal	1998	1
PRT	Portugal	1999	1
PRT	Portugal	2000	1
PRT	Portugal	2001	1
PRT	Portugal	2002	1
PRT	Portugal	2003	1
PRT	Portugal	2004	1
PRT	Portugal	2005	1
PRT	Portugal	2006	1
PRT	Portugal	2007	1
PRT	Portugal	2008	1
PRT	Portugal	2009	1
PRT	Portugal	2010	1
PRT	Portugal	2011	1
PRT	Portugal	2012	1
PRT	Portugal	2013	1
PRT	Portugal	2014	1
PRT	Portugal	2015	1
PRT	Portugal	2016	1
PRT	Portugal	2017	1
PRT	Portugal	2018	1
PRT	Portugal	2019	1
PRT	Portugal	2020	1
ESP	Spain	1996	0.880336
ESP	Spain	1997	0.940168
ESP	Spain	1998	1
ESP	Spain	1999	1
ESP	Spain	2000	1
ESP	Spain	2001	1
ESP	Spain	2002	1
ESP	Spain	2003	1
ESP	Spain	2004	1
ESP	Spain	2005	1
ESP	Spain	2006	1
ESP	Spain	2007	1
ESP	Spain	2008	1
ESP	Spain	2009	1
ESP	Spain	2010	1
ESP	Spain	2011	1
ESP	Spain	2012	1
ESP	Spain	2013	1
ESP	Spain	2014	1
ESP	Spain	2015	1
ESP	Spain	2016	1
ESP	Spain	2017	1
ESP	Spain	2018	1
ESP	Spain	2019	1
ESP	Spain	2020	1
CYP	Cyprus	1996	0.162948
CYP	Cyprus	1997	0.162948
CYP	Cyprus	1998	0.162948
CYP	Cyprus	1999	0.162948
CYP	Cyprus	2000	0.162948
CYP	Cyprus	2001	0.162948
CYP	Cyprus	2002	0.162948
CYP	Cyprus	2003	0.417237
CYP	Cyprus	2004	0.760672
CYP	Cyprus	2005	0.820504
CYP	Cyprus	2006	0.880336
CYP	Cyprus	2007	0.940168
CYP	Cyprus	2008	1
CYP	Cyprus	2009	1
CYP	Cyprus	2010	1
CYP	Cyprus	2011	1
CYP	Cyprus	2012	0.685878
CYP	Cyprus	2013	0.626046
CYP	Cyprus	2014	0.880336
CYP	Cyprus	2015	0.880336
CYP	Cyprus	2016	0.880336
CYP	Cyprus	2017	0.940168
CYP	Cyprus	2018	1
CYP	Cyprus	2019	1
CYP	Cyprus	2020	1
CHN	China	1996	0.162948
CHN	China	1997	0.162948
CHN	China	1998	0.162948
CHN	China	1999	0.162948
CHN	China	2000	0.162948
CHN	China	2001	0.162948
CHN	China	2002	0.162948
CHN	China	2003	0.162948
CHN	China	2004	0.162948
CHN	China	2005	0.162948
CHN	China	2006	0.162948
CHN	China	2007	0.162948
CHN	China	2008	0.162948
CHN	China	2009	0.162948
CHN	China	2010	0.162948
CHN	China	2011	0.162948
CHN	China	2012	0.162948
CHN	China	2013	0.162948
CHN	China	2014	0.162948
CHN	China	2015	0.162948
CHN	China	2016	0.162948
CHN	China	2017	0.162948
CHN	China	2018	0.162948
CHN	China	2019	0.162948
CHN	China	2020	0.162948
SVK	Slovak Republic	1996	0.162948
SVK	Slovak Republic	1997	0.162948
SVK	Slovak Republic	1998	0.162948
SVK	Slovak Republic	1999	0.162948
SVK	Slovak Republic	2000	0.162948
SVK	Slovak Republic	2001	0.162948
SVK	Slovak Republic	2002	0.162948
SVK	Slovak Republic	2003	0.44655
SVK	Slovak Republic	2004	0.44655
SVK	Slovak Republic	2005	0.506382
SVK	Slovak Republic	2006	0.566214
SVK	Slovak Republic	2007	0.626046
SVK	Slovak Republic	2008	0.685878
SVK	Slovak Republic	2009	0.74571
SVK	Slovak Republic	2010	0.74571
SVK	Slovak Republic	2011	0.74571
SVK	Slovak Republic	2012	0.74571
SVK	Slovak Republic	2013	0.74571
SVK	Slovak Republic	2014	0.74571
SVK	Slovak Republic	2015	0.74571
SVK	Slovak Republic	2016	0.74571
SVK	Slovak Republic	2017	0.74571
SVK	Slovak Republic	2018	0.74571
SVK	Slovak Republic	2019	0.74571
SVK	Slovak Republic	2020	0.685878
EST	Estonia	1996	0.880336
EST	Estonia	1997	0.940168
EST	Estonia	1998	1
EST	Estonia	1999	1
EST	Estonia	2000	1
EST	Estonia	2001	1
EST	Estonia	2002	1
EST	Estonia	2003	1
EST	Estonia	2004	1
EST	Estonia	2005	1
EST	Estonia	2006	1
EST	Estonia	2007	1
EST	Estonia	2008	1
EST	Estonia	2009	1
EST	Estonia	2010	1
EST	Estonia	2011	1
EST	Estonia	2012	1
EST	Estonia	2013	1
EST	Estonia	2014	1
EST	Estonia	2015	1
EST	Estonia	2016	1
EST	Estonia	2017	1
EST	Estonia	2018	1
EST	Estonia	2019	1
EST	Estonia	2020	1
LVA	Latvia	1996	0.880336
LVA	Latvia	1997	0.940168
LVA	Latvia	1998	0.940168
LVA	Latvia	1999	0.940168
LVA	Latvia	2000	0.940168
LVA	Latvia	2001	0.940168
LVA	Latvia	2002	0.940168
LVA	Latvia	2003	1
LVA	Latvia	2004	1
LVA	Latvia	2005	1
LVA	Latvia	2006	1
LVA	Latvia	2007	1
LVA	Latvia	2008	1
LVA	Latvia	2009	1
LVA	Latvia	2010	1
LVA	Latvia	2011	1
LVA	Latvia	2012	1
LVA	Latvia	2013	1
LVA	Latvia	2014	1
LVA	Latvia	2015	1
LVA	Latvia	2016	1
LVA	Latvia	2017	1
LVA	Latvia	2018	1
LVA	Latvia	2019	1
LVA	Latvia	2020	1
LTU	Lithuania	1996	0.940168
LTU	Lithuania	1997	1
LTU	Lithuania	1998	1
LTU	Lithuania	1999	1
LTU	Lithuania	2000	1
LTU	Lithuania	2001	1
LTU	Lithuania	2002	1
LTU	Lithuania	2003	1
LTU	Lithuania	2004	1
LTU	Lithuania	2005	1
LTU	Lithuania	2006	1
LTU	Lithuania	2007	1
LTU	Lithuania	2008	0.940168
LTU	Lithuania	2009	0.880336
LTU	Lithuania	2010	0.820504
LTU	Lithuania	2011	0.760672
LTU	Lithuania	2012	0.70084
LTU	Lithuania	2013	0.70084
LTU	Lithuania	2014	0.70084
LTU	Lithuania	2015	0.760672
LTU	Lithuania	2016	0.820504
LTU	Lithuania	2017	0.880336
LTU	Lithuania	2018	0.940168
LTU	Lithuania	2019	1
LTU	Lithuania	2020	1
SVN	Slovenia	1996	0.162948
SVN	Slovenia	1997	0.417237
SVN	Slovenia	1998	0.417237
SVN	Slovenia	1999	0.417237
SVN	Slovenia	2000	0.70084
SVN	Slovenia	2001	0.70084
SVN	Slovenia	2002	0.70084
SVN	Slovenia	2003	0.760672
SVN	Slovenia	2004	0.820504
SVN	Slovenia	2005	0.880336
SVN	Slovenia	2006	0.940168
SVN	Slovenia	2007	1
SVN	Slovenia	2008	0.940168
SVN	Slovenia	2009	0.880336
SVN	Slovenia	2010	0.820504
SVN	Slovenia	2011	0.760672
SVN	Slovenia	2012	0.70084
SVN	Slovenia	2013	0.70084
SVN	Slovenia	2014	0.70084
SVN	Slovenia	2015	0.70084
SVN	Slovenia	2016	0.70084
SVN	Slovenia	2017	0.70084
SVN	Slovenia	2018	0.70084
SVN	Slovenia	2019	0.70084
SVN	Slovenia	2020	0.70084

## Sheet: SDR for 5 currencies
Currency units per SDR for the period January 01, 1996 - December 31, 2020
Data source: IMF
Date	U.S. dollar (USD)	Euro (EUR)	Japanese yen (JPY)	U.K. pound (GBP)	Chinese yuan (CNY)
1996-01-02	1.4838			0.958527
1996-01-03	1.4818		152.373	0.953601
1996-01-04	1.4743		155.023	0.951284
1996-01-05	1.47516		154.744	0.95387
1996-01-08	1.47769		155.896	0.952857
1996-01-09	1.47584		155.185	0.952647
1996-01-10	1.47832		154.337	0.956532
1996-01-11	1.48022		154.979	0.958071
1996-01-12	1.47485		155.154	0.956019
1996-01-15	1.47509			0.954133
1996-01-16	1.47014		155.1	0.953584
1996-01-17	1.46881		155.841	0.957067
1996-01-18	1.46607		154.744	0.962304
1996-01-19	1.46208		154.44	0.965834
1996-01-22	1.4588		154.268	0.965965
1996-01-23	1.46256		154.666	0.965832
1996-01-24	1.4557		154.668	0.963721
1996-01-25	1.45803		156.592	0.961888
1996-01-26	1.45418		155.67	0.964438
1996-01-29	1.45287		155.384	0.966197
1996-01-30	1.45416		155.159	0.965065
1996-01-31	1.45169		155.694	0.96349	12.0691
1996-02-01	1.45347		155.158	0.960845
1996-02-02	1.45544		155.587	0.958157
1996-02-05	1.46322		155.365	0.956478
1996-02-06	1.46685		154.166	0.953119
1996-02-07	1.46261		154.744	0.951786
1996-02-08	1.45932		154.805	0.951317
1996-02-09	1.46174		156.772	0.951468
1996-02-12	1.46067			0.953627
1996-02-13	1.45939		156.111	0.953227
1996-02-14	1.46243		156.114	0.949753
1996-02-15	1.46553		155.683	0.952323
1996-02-16	1.46648		155.007	0.951827
1996-02-19	1.47423		154.942	0.952776
1996-02-20	1.47147		155.534	0.952901
1996-02-21	1.4712		154.844	0.953158
1996-02-22	1.47232		155.403	0.954502
1996-02-23	1.47071		154.204	0.955938
1996-02-26	1.47643		154.804	0.958099
1996-02-27	1.47592		154.086	0.958265
1996-02-28	1.47345		153.828	0.957719
1996-02-29	1.46868		153.771	0.958043	12.2194
1996-03-01	1.46225		153.975	0.957283
1996-03-04	1.46484		154.174	0.958163
1996-03-05	1.46335		154.164	0.95769
1996-03-06	1.46308		153.989	0.957012
1996-03-07	1.46074		154.254	0.957109
1996-03-08	1.46234		154.058	0.956841
1996-03-11	1.46135		154.903	0.959521
1996-03-12	1.45916		153.795	0.959784
1996-03-13	1.46421		154.181	0.961525
1996-03-14	1.46463		154.196	0.960728
1996-03-15	1.46342		154.493	0.958991
1996-03-18	1.46356		154.991	0.957076
1996-03-19	1.46103		154.942	0.95461
1996-03-20	1.46358		155.213	0.952108
1996-03-21	1.46115		155.437	0.950156
1996-03-22	1.45914		156.347	0.95089
1996-03-25	1.46169		155.597	0.9588
1996-03-26	1.46147		155.296	0.957713
1996-03-27	1.45796		155.127	0.958113
1996-03-28	1.45798			0.959324
1996-03-29	1.46121		155.297	0.957919	12.1774
1996-04-01	1.4584		156.924	0.955701
1996-04-02	1.45813		156.691	0.955274
1996-04-03	1.45853		156.354	0.955786
1996-04-04	1.45898		156.111	0.956081
1996-04-05	1.45654		156.432
1996-04-08	1.45946		156.965
1996-04-09	1.45488		156.982	0.953082
1996-04-10	1.44987		156.948	0.953611
1996-04-11	1.44615		157.052	0.956638
1996-04-12	1.44779		157.302	0.956774
1996-04-15	1.44498		157.069	0.958655
1996-04-16	1.44595		156.813	0.9579
1996-04-17	1.4453		156.699	0.95944
1996-04-18	1.44767		156.493	0.958849
1996-04-19	1.45279		155.085	0.955909
1996-04-22	1.44838		155.411	0.957417
1996-04-23	1.44684		154.595	0.957031
1996-04-24	1.44658		154.061	0.955595
1996-04-25	1.44414		153.945	0.956638
1996-04-26	1.44424		154.028	0.957401
1996-04-29	1.45338			0.960595
1996-04-30	1.45006		151.966	0.961514	12.0791
1996-05-01	1.44564		152.154	0.965176
1996-05-02	1.44571		152.233	0.965093
1996-05-03	1.44922			0.964989
1996-05-06	1.44943
1996-05-07	1.44979		152.228	0.960953
1996-05-08	1.44944		152.699	0.958307
1996-05-09	1.4535		152.69	0.955558
1996-05-10	1.45453		152.464	0.951731
1996-05-13	1.44766		152.511	0.954543
1996-05-14	1.4465		151.883	0.953652
1996-05-15	1.44536		153.064	0.952838
1996-05-16	1.44261		153.926	0.953288
1996-05-17	1.4444		153.901	0.954786
1996-05-20	1.44093		154.612	0.952996
1996-05-21	1.44104		154.047	0.952187
1996-05-22	1.43979		154.489	0.953314
1996-05-23	1.43973		153.835	0.9534
1996-05-24	1.43909		153.983	0.95071
1996-05-28	1.43455		155.147	0.949782
1996-05-29	1.43477		156.103	0.946044
1996-05-30	1.44644		156.432	0.941999
1996-05-31	1.44219		156.045	0.937522	12.007
1996-06-03	1.44659		156.593	0.934792
1996-06-04	1.44348		156.473	0.930677
1996-06-05	1.4422		157.056	0.932738
1996-06-06	1.44249		157.664	0.93474
1996-06-07	1.44358		156.845	0.932064
1996-06-10	1.43889		157.415	0.937388
1996-06-11	1.43885		156.835	0.936751
1996-06-12	1.43797		157.242	0.936361
1996-06-13	1.43916		156.782	0.938175
1996-06-14	1.44557		157.133	0.939597
1996-06-17	1.4454		157.549	0.935655
1996-06-18	1.44957		158.076	0.937202
1996-06-19	1.44809		156.321	0.937336
1996-06-20	1.44576		155.853	0.938257
1996-06-21	1.44229		156.633	0.936126
1996-06-24	1.44104		156.857	0.935801
1996-06-25	1.44031		157.066	0.935145
1996-06-26	1.44084		157.268	0.935003
1996-06-27	1.44274		157.836	0.935933
1996-06-28	1.44334		157.93	0.932089	12.0116
1996-07-01	1.4438		158.529	0.929146
1996-07-02	1.44226		158.36	0.9272
1996-07-03	1.44067		158.834	0.925167
1996-07-04	1.44351		158.858	0.924734
1996-07-05	1.44087		159.576	0.925949
1996-07-08	1.43874		159.844	0.926605
1996-07-09	1.44097		159.371	0.928819
1996-07-10	1.44181		159.032	0.93026
1996-07-11	1.44131		159.265	0.927544
1996-07-12	1.44358		159.068	0.929603
1996-07-15	1.44056		159.326	0.929573
1996-07-16	1.45056		159.852	0.931757
1996-07-17	1.45373		158.747	0.936199
1996-07-18	1.45392		158.041	0.941658
1996-07-19	1.45559		157.932	0.941825
1996-07-22	1.45695		157.132	0.941061
1996-07-23	1.46098		156.763	0.940323
1996-07-24	1.45914		157.441	0.93763
1996-07-25	1.45763		157.978	0.937986
1996-07-26	1.45909		157.844	0.937538
1996-07-29	1.45888		158.172	0.93638
1996-07-30	1.46125		157.742	0.939107
1996-07-31	1.46554		158.161	0.940655	12.1797
1996-08-01	1.46366		156.099	0.940474
1996-08-02	1.46135		156.467	0.946961
1996-08-05	1.4629		156.384	0.946187
1996-08-06	1.45859		155.559	0.946706
1996-08-07	1.45801		155.788	0.944797
1996-08-08	1.45635		157.067	0.943599
1996-08-09	1.45901		158.011	0.940872
1996-08-12	1.46055		157.739	0.942169
1996-08-13	1.45997		157.195	0.942038
1996-08-14	1.4576		156.954	0.94148
1996-08-15	1.45511		157.326	0.939387
1996-08-16	1.45565		156.744	0.939432
1996-08-19	1.45523		157.092	0.941105
1996-08-20	1.45531		157.115	0.941826
1996-08-21	1.45623		157.71	0.940596
1996-08-22	1.45474		157.621	0.939694
1996-08-23	1.45529		157.608	0.937023
1996-08-26	1.46035		157.718
1996-08-27	1.46138		157.391	0.937383
1996-08-28	1.45851		157.154	0.936503
1996-08-29	1.4592		158.134	0.936585
1996-08-30	1.45766		158.069	0.936078	12.1078
1996-09-02	1.45648		158.611	0.931849
1996-09-03	1.45476		158.86	0.93224
1996-09-04	1.4564		159.185	0.929538
1996-09-05	1.45728		158.669	0.928973
1996-09-06	1.45609		158.99	0.929459
1996-09-09	1.45384		158.73	0.931829
1996-09-10	1.449		158.521	0.932673
1996-09-11	1.44445		158.745	0.928548
1996-09-12	1.44462		159.096	0.929136
1996-09-13	1.44417		159.148	0.928727
1996-09-16	1.44367			0.930559
1996-09-17	1.4456		159.016	0.929467
1996-09-18	1.44506		159.347	0.926736
1996-09-19	1.44797		158.393	0.928603
1996-09-20	1.44519		158.61	0.9304
1996-09-23	1.44513			0.930122
1996-09-24	1.44696		158.876	0.928729
1996-09-25	1.44884		158.938	0.926368
1996-09-26	1.44321		159.33	0.924424
1996-09-27	1.44239		159.528	0.923721
1996-09-30	1.43937		159.727	0.921374	11.9492
1996-10-01	1.441		160.455	0.921355
1996-10-02	1.43958		160.729	0.919331
1996-10-03	1.43846		160.676	0.918674
1996-10-04	1.43846		160.46	0.919026
1996-10-07	1.43853		160.972	0.919894
1996-10-08	1.44088		160.226	0.922517
1996-10-09	1.43894		160.514	0.919744
1996-10-10	1.4388			0.919185
1996-10-11	1.44004		160.176	0.913905
1996-10-14	1.43975		160.748	0.91158
1996-10-15	1.43689		160.587	0.907987
1996-10-16	1.43626		161.292	0.905986
1996-10-17	1.4369		161.005	0.905305
1996-10-18	1.43596		161.072	0.904143
1996-10-21	1.43623		162.007	0.901758
1996-10-22	1.43811		161.931	0.901467
1996-10-23	1.44054		162.205	0.901916
1996-10-24	1.44182		162.825	0.904416
1996-10-25	1.43998		162.718	0.902356
1996-10-28	1.4409		163.686	0.892751
1996-10-29	1.4445		165.323	0.8986
1996-10-30	1.44405		164.766	0.890949
1996-10-31	1.44623		164.581	0.888239
1996-11-01	1.44579		164.82	0.881311
1996-11-04	1.44778			0.884465
1996-11-05	1.4482		164.544	0.876422
1996-11-06	1.44518		164.678	0.879598
1996-11-07	1.45319		163.775	0.884635
1996-11-08	1.45246		162.966	0.881026
1996-11-11	1.45597		162.341	0.883852
1996-11-12	1.45927		162.271	0.883496
1996-11-13	1.45524		162.405	0.881003
1996-11-14	1.45617		162.727	0.874577
1996-11-15	1.45645		162.219	0.87485
1996-11-18	1.45621		161.858	0.873813
1996-11-19	1.45846		162.837	0.871347
1996-11-20	1.46122		162.707	0.870344
1996-11-21	1.46037		162.831	0.867615
1996-11-22	1.45988		162.66	0.866552
1996-11-25	1.45419		162.506	0.864252
1996-11-26	1.44846		162.879	0.867861
1996-11-27	1.44816		163.642	0.863182
1996-11-28	1.44486		163.558	0.861317
1996-11-29	1.44462		164.354	0.858615	11.9921
1996-12-02	1.44321		164.309	0.856606
1996-12-03	1.43496		164.016	0.859412
1996-12-04	1.43644		162.82	0.86941
1996-12-05	1.43406		161.619	0.882064
1996-12-06	1.44443		162.065	0.8785
1996-12-09	1.43776		162.683	0.875082
1996-12-10	1.43721		163.267	0.869456
1996-12-11	1.44188		163.293	0.871069
1996-12-12	1.43977		162.161	0.872059
1996-12-13	1.44248		163.289	0.87017
1996-12-16	1.43708		163.612	0.865972
1996-12-17	1.43983		163.781	0.864607
1996-12-18	1.43893		163.462	0.86009
1996-12-19	1.43757		163.236	0.860254
1996-12-20	1.43595		164.129	0.862329
1996-12-23	1.43865			0.858537
1996-12-24	1.43718		164.198	0.858633
1996-12-25	1.43718		164.198	0.858633
1996-12-26	1.4355		165.083
1996-12-27	1.43563		165.097	0.852917
1996-12-30	1.4352		166.483	0.849885
1996-12-31	1.43796			0.846855
1997-01-02	1.44015			0.845655
1997-01-03	1.43862			0.847993
1997-01-06	1.43262		167.072	0.848457
1997-01-07	1.43494		166.381	0.847422
1997-01-08	1.43148		165.121	0.84708
1997-01-09	1.42918		165.571	0.844669
1997-01-10	1.42994		166.359	0.84989
1997-01-13	1.42438		165.342	0.850884
1997-01-14	1.42409		165.835	0.851423
1997-01-15	1.41931		165.279	0.848362
1997-01-16	1.42207		166.169	0.847984
1997-01-17	1.41886		165.723	0.847081
1997-01-20	1.40747		165.518	0.848027
1997-01-21	1.41056		166.587	0.848355
1997-01-22	1.40269		165.588	0.847547
1997-01-23	1.40091		167.129	0.857507
1997-01-24	1.40311		167.11	0.86054
1997-01-27	1.39971		166.775	0.863859
1997-01-28	1.39173		166.729	0.863999
1997-01-29	1.38949		168.754	0.861432
1997-01-30	1.39427		169.404	0.860395
1997-01-31	1.39466		170.149	0.870574	11.5665
1997-02-03	1.39086		168.85	0.867066
1997-02-04	1.3932		169.692	0.85841
1997-02-05	1.38999		170.969	0.854065
1997-02-06	1.38969		171.349	0.847682
1997-02-07	1.38521		171.489	0.850448
1997-02-10	1.39097		170.394	0.851215
1997-02-11	1.386			0.845431
1997-02-12	1.38205		171.512	0.844567
1997-02-13	1.38077		171.63	0.84606
1997-02-14	1.38017		172.08	0.851589
1997-02-17	1.37642		171.543	0.849537
1997-02-18	1.37242		170.798	0.856317
1997-02-19	1.37695		170.879	0.851125
1997-02-20	1.37814		170.614	0.85652
1997-02-21	1.38088		169.503	0.85229
1997-02-24	1.38542		169.991	0.850734
1997-02-25	1.38697		169.626	0.84716
1997-02-26	1.38887		168.775	0.847906
1997-02-27	1.38454		167.875	0.850559
1997-02-28	1.38494		167.273	0.849761	11.4886
1997-03-03	1.38376		166.259	0.853541
1997-03-04	1.37757		167.513	0.851824
1997-03-05	1.37605		167.74	0.853894
1997-03-06	1.37474		167.443	0.853611
1997-03-07	1.37584		166.683	0.856581
1997-03-10	1.37515		167.7	0.860275
1997-03-11	1.37646		167.033	0.857501
1997-03-12	1.373		167.781	0.863088
1997-03-13	1.37751		168.263	0.85885
1997-03-14	1.3723		169.548	0.859299
1997-03-17	1.37703		170.339	0.864426
1997-03-18	1.37763		170.137	0.867798
1997-03-19	1.37852		169.144	0.864113
1997-03-20	1.38153			0.866706
1997-03-21	1.37557		169.924	0.862534
1997-03-24	1.3785		168.728	0.856477
1997-03-25	1.37921		169.808	0.853472
1997-03-26	1.37747		170.806	0.850448
1997-03-27	1.38318		172.04	0.848941	11.4754
1997-03-28	1.38251		170.947
1997-03-31	1.38689		172.044		11.5049
1997-04-01	1.38579		171.284	0.842938
1997-04-02	1.38775		170.138	0.844798
1997-04-03	1.38703		170.466	0.845905
1997-04-04	1.38338		170.778	0.845742
1997-04-07	1.37429		171.718	0.844262
1997-04-08	1.36894		172.144	0.843723
1997-04-09	1.36853		172.982	0.84295
1997-04-10	1.36928		173.693	0.843308
1997-04-11	1.36756		172.313	0.841938
1997-04-14	1.36657		172.188	0.841743
1997-04-15	1.36509		172.711	0.839126
1997-04-16	1.36696		172.442	0.843438
1997-04-17	1.36724		171.589	0.839725
1997-04-18	1.36965		172.507	0.839606
1997-04-21	1.37341		172.02	0.841292
1997-04-22	1.37195		172.043	0.838088
1997-04-23	1.37018		173.122	0.838646
1997-04-24	1.36752		172.444	0.844305
1997-04-25	1.3692		172.793	0.843207
1997-04-28	1.3637		173.054	0.839872
1997-04-29	1.36384			0.840683
1997-04-30	1.36553		173.217	0.838057	11.3264
1997-05-01	1.36451		173.497	0.84063
1997-05-02	1.3638		172.793	0.84645
1997-05-05	1.36354
1997-05-06	1.36741		172.157	0.835672
1997-05-07	1.37048		171.721	0.836934
1997-05-08	1.37331		171.526	0.846416
1997-05-09	1.37897		169.889	0.850534
1997-05-12	1.38625		164.548	0.85735
1997-05-13	1.38532		165.546	0.852767
1997-05-14	1.38582		164.566	0.847078
1997-05-15	1.39708		162.201	0.851307
1997-05-16	1.39344		162.614	0.849141
1997-05-19	1.39169		161.019	0.849524
1997-05-20	1.39931		161.27	0.850283
1997-05-21	1.40215		159.565	0.847477
1997-05-22	1.3954		160.331	0.851269
1997-05-23	1.39465		160.873	0.854879
1997-05-26	1.39599		161.935
1997-05-27	1.39171		161.605	0.852085
1997-05-28	1.39165		162.614	0.851162
1997-05-29	1.39078		160.635	0.849279
1997-05-30	1.39179		162.074	0.849015	11.5406
1997-06-02	1.38635		161.094	0.846833
1997-06-03	1.38762		161.422	0.847764
1997-06-04	1.38373		160.651	0.849957
1997-06-05	1.38626		160.945	0.849528
1997-06-06	1.38323		160.04	0.851218
1997-06-09	1.39444		157.293	0.853495
1997-06-10	1.39679		157.558	0.852845
1997-06-11	1.39791		155.657	0.854729
1997-06-12	1.39039		155.585	0.851381
1997-06-13	1.38779		158.416	0.850205
1997-06-16	1.38869		159.311	0.848833
1997-06-17	1.38926		157.264	0.848403
1997-06-18	1.39203		157.647	0.850354
1997-06-19	1.39151		157.867	0.847706
1997-06-20	1.38958		159.107	0.843448
1997-06-23	1.38985		160.389	0.838269
1997-06-24	1.39272		159.606	0.834314
1997-06-25	1.39464		158.849	0.836968
1997-06-26	1.39408		159.065	0.83598
1997-06-27	1.39192		157.774	0.834334
1997-06-30	1.38814		158.803	0.83457	11.5087
1997-07-01	1.38701		159.159	0.83369
1997-07-02	1.38765		158.608	0.836085
1997-07-03	1.3879		158.873	0.828844
1997-07-04	1.39099		158.225	0.825268
1997-07-07	1.39531		158.019	0.829209
1997-07-08	1.39299		157.826	0.82226
1997-07-09	1.39047		156.567	0.82408
1997-07-10	1.39175		156.781	0.823277
1997-07-11	1.38864		158.027	0.819353
1997-07-14	1.38103		157.092	0.818582
1997-07-15	1.37922		157.369	0.818334
1997-07-16	1.37597		159.062	0.820104
1997-07-17	1.37334		159.513	0.823839
1997-07-18	1.37432		159.627	0.822503
1997-07-21	1.37524			0.820549
1997-07-22	1.371		159.242	0.818752
1997-07-23	1.36993		158.158	0.814804
1997-07-24	1.36866		158.354	0.817306
1997-07-25	1.36501		158.614	0.819235
1997-07-28	1.35954		159.474	0.823415
1997-07-29	1.35938		159.727	0.83229
1997-07-30	1.35428		160.211	0.833557
1997-07-31	1.35862		160.657	0.830249	11.2634
1997-08-01	1.35486		160.957	0.826739
1997-08-04	1.34897		159.988	0.829115
1997-08-05	1.34779		159.511	0.82783
1997-08-06	1.34132		160.18	0.839532
1997-08-07	1.34462		159.337	0.839338
1997-08-08	1.34667		159.513	0.857533
1997-08-11	1.35423		156.414	0.849473
1997-08-12	1.3518		157.079	0.852011
1997-08-13	1.35258		157.711	0.85889
1997-08-14	1.35653		157.086	0.856233
1997-08-15	1.35184		159.382	0.847442
1997-08-18	1.35995		159.386	0.845582
1997-08-19	1.3552		160.144	0.842943
1997-08-20	1.35153		159.994	0.846134
1997-08-21	1.35025		158.83	0.847774
1997-08-22	1.35977		159.365	0.849962
1997-08-25	1.35731		160.434
1997-08-26	1.36424		161.622	0.843373
1997-08-27	1.36062		161.37	0.844948
1997-08-28	1.35969		161.259	0.843742
1997-08-29	1.36358		162.743	0.840264	11.3019
1997-09-01	1.3545		163.556	0.842613
1997-09-02	1.35137		162.975	0.845293
1997-09-03	1.35027		163.923	0.849226
1997-09-04	1.35171		162.881	0.854863
1997-09-05	1.35167		163.552	0.851446
1997-09-08	1.35395		164.099	0.855523
1997-09-09	1.35661		163.227	0.854881
1997-09-10	1.35691		161.947	0.856257
1997-09-11	1.36037		161.612	0.856764
1997-09-12	1.36089		163.171	0.849282
1997-09-15	1.3664			0.85203
1997-09-16	1.3632		164.879	0.855046
1997-09-17	1.36317		164.671	0.853154
1997-09-18	1.36425		164.801	0.850318
1997-09-19	1.36027		166.361	0.84752
1997-09-22	1.3561		166.122	0.844659
1997-09-23	1.35701			0.844805
1997-09-24	1.36416		163.563	0.846358
1997-09-25	1.36392		163.984	0.843488
1997-09-26	1.36857		165.871	0.850836
1997-09-29	1.36633		165.872	0.845972
1997-09-30	1.36521		165.19	0.846274	11.3106
1997-10-01	1.36694		165.4	0.846665
1997-10-02	1.36545		164.946	0.844957
1997-10-03	1.36021		165.81	0.84817
1997-10-06	1.36648		166.437	0.844549
1997-10-07	1.36812		166.774	0.843321
1997-10-08	1.36759		166.983	0.843827
1997-10-09	1.36933		165.963	0.844379
1997-10-10	1.37455			0.846763
1997-10-13	1.36942		164.81	0.843862
1997-10-14	1.36973		166.148	0.845617
1997-10-15	1.36862		166.014	0.846185
1997-10-16	1.3725		165.524	0.848322
1997-10-17	1.3698		164.554	0.845451
1997-10-20	1.36465		165.628	0.837877
1997-10-21	1.36718		165.429	0.83497
1997-10-22	1.36313		164.393	0.836687
1997-10-23	1.36444		164.961	0.838057
1997-10-24	1.36372		166.51	0.834743
1997-10-27	1.36867		167.251	0.830806
1997-10-28	1.38134		165.899	0.826803
1997-10-29	1.3784		165.959	0.827172
1997-10-30	1.38381		166.472	0.831017
1997-10-31	1.38362		165.965	0.826881	11.4611
1997-11-03	1.37914			0.82445
1997-11-04	1.38233		168.133	0.821739
1997-11-05	1.37822		168.212	0.820858
1997-11-06	1.37802		169.221	0.822208
1997-11-07	1.38425		171.37	0.817149
1997-11-10	1.3792		171.021	0.819733
1997-11-11	1.38176		172.029	0.809609
1997-11-12	1.37996		172.219	0.807183
1997-11-13	1.37768		173.863	0.808593
1997-11-14	1.37237		172.644	0.811333
1997-11-17	1.37222		172.076	0.81259
1997-11-18	1.37456		172.507	0.812148
1997-11-19	1.37042		172.741	0.812197
1997-11-20	1.37301		173.96	0.808985
1997-11-21	1.36983		172.599	0.811607
1997-11-24	1.37151			0.80958
1997-11-25	1.36843		174.749	0.810777
1997-11-26	1.36382		173.887	0.815731
1997-11-27	1.36164		172.86	0.813989
1997-11-28	1.36184		173.703	0.812118	11.2755
1997-12-01	1.35771		173.583	0.80792
1997-12-02	1.35994		175.16	0.807517
1997-12-03	1.3586		174.716	0.808402
1997-12-04	1.35723		174.811	0.808597
1997-12-05	1.35574		175.839	0.814748
1997-12-08	1.349		175.1	0.815549
1997-12-09	1.34926		175.741	0.819721
1997-12-10	1.35287		174.926	0.820767
1997-12-11	1.35394		175.064	0.819279
1997-12-12	1.35657		176.354	0.815835
1997-12-15	1.34813		176.942	0.823688
1997-12-16	1.34712		176.54	0.826353
1997-12-17	1.36115		172.866	0.822596
1997-12-18	1.3561		172.767	0.819
1997-12-19	1.35865		175.266	0.811764
1997-12-22	1.3518		175.599	0.811989
1997-12-23	1.35365			0.813003
1997-12-24	1.35542		176.34	0.812358
1997-12-29	1.35515		176.441	0.808321
1997-12-30	1.35061		175.512	0.813473
1997-12-31	1.34925			0.815848	11.1713
1998-01-02	1.34315			0.817947
1998-01-05	1.33875		177.117	0.814374
1998-01-06	1.33379		178.128	0.819583
1998-01-07	1.33495		179.284	0.823281
1998-01-08	1.33371		176.717	0.822009
1998-01-09	1.33858		176.291	0.825978
1998-01-12	1.33679		176.456	0.827836
1998-01-13	1.3383		177.86	0.819083
1998-01-14	1.338		175.211	0.821968
1998-01-15	1.33921			0.819841
1998-01-16	1.34159		174.541	0.823011
1998-01-19	1.33815		172.354	0.818641
1998-01-20	1.33887		173.183	0.820688
1998-01-21	1.3415		171.712	0.826047
1998-01-22	1.35006		171.458	0.821554
1998-01-23	1.35405		172.303	0.81885
1998-01-26	1.36021		170.434	0.815229
1998-01-27	1.3563		170.894	0.821353
1998-01-28	1.3517		169.571	0.826627
1998-01-29	1.35256		169.408	0.822725
1998-01-30	1.34536		170.726	0.821243	11.1376
1998-02-02	1.34369		170.246	0.824097
1998-02-03	1.349		170.244	0.823415
1998-02-04	1.35218		169.739	0.820348
1998-02-05	1.36031		168.882	0.822437
1998-02-06	1.35726		168.436	0.82338
1998-02-09	1.35282		168.832	0.826553
1998-02-10	1.35279		167.611	0.833204
1998-02-11	1.34975			0.829085
1998-02-12	1.35492		166.818	0.827331
1998-02-13	1.34948		167.943	0.82406
1998-02-16	1.34818		170.005	0.822211
1998-02-17	1.34937		169.548	0.823289	11.1725
1998-02-18	1.34672		170.293	0.822173
1998-02-19	1.34802		170.295	0.823671
1998-02-20	1.34602		170.272	0.8226
1998-02-23	1.34409		172.917	0.821722
1998-02-24	1.35003		172.939	0.820188
1998-02-25	1.35063		172.003	0.819358
1998-02-26	1.345		173.102	0.819922
1998-02-27	1.35023		171.817	0.821108	11.1784
1998-03-02	1.35352		169.596	0.81952
1998-03-03	1.34964		169.312	0.819255
1998-03-04	1.34984		169.472	0.819028
1998-03-05	1.34921		171.08	0.817951
1998-03-06	1.34321		171.662	0.820782
1998-03-09	1.34247		172.038	0.820781
1998-03-10	1.34295		171.441	0.820874
1998-03-11	1.34019		170.606	0.816691
1998-03-12	1.34103		173.261	0.811123
1998-03-13	1.34442		173.027	0.808722
1998-03-16	1.34496		172.289	0.805269
1998-03-17	1.34563		174.057	0.805574
1998-03-18	1.34428		174.958	0.804139
1998-03-19	1.34322		174.686	0.805771
1998-03-20	1.34126		175.638	0.807647
1998-03-23	1.3423		175.304	0.8019
1998-03-24	1.34306		174.866	0.801588
1998-03-25	1.34317		175.002	0.802324
1998-03-26	1.34515		173.524	0.803506
1998-03-27	1.34731		172.671	0.800303
1998-03-30	1.34004		174.741	0.797406
1998-03-31	1.33589		176.404	0.795125	11.0602
1998-04-01	1.33445		178.149	0.795404
1998-04-02	1.33341		178.01	0.796827
1998-04-03	1.33015		178.573	0.799225
1998-04-06	1.3321		179.834	0.803147
1998-04-07	1.33418		178.914	0.801791
1998-04-08	1.33749		178.354	0.802334
1998-04-09	1.3385		176.548	0.802121
1998-04-10	1.34601		174.981
1998-04-13	1.34445		172.09
1998-04-14	1.34599		175.382	0.804248
1998-04-15	1.3494		174.275	0.801878
1998-04-16	1.3461		175.666	0.799584
1998-04-17	1.34832		177.102	0.797492
1998-04-20	1.34369		177.434	0.802443
1998-04-21	1.34836		177.646	0.804175
1998-04-22	1.35077		176.951	0.80643
1998-04-23	1.34971		175.557	0.809761
1998-04-24	1.34936		175.511	0.809794
1998-04-27	1.34574		176.655	0.806557
1998-04-28	1.34833		177.508	0.808642
1998-04-29	1.34588			0.806447
1998-04-30	1.34666		178.163	0.806094	11.1475
1998-05-01	1.34553		179.09	0.805755
1998-05-04	1.3483
1998-05-05	1.35027			0.811851
1998-05-06	1.351		178.332	0.812778
1998-05-07	1.3515		180.02	0.81711
1998-05-08	1.34801		179.622	0.822007
1998-05-11	1.34753		179.046	0.822467
1998-05-12	1.34599		179.097	0.825254
1998-05-13	1.34309		180.041	0.820258
1998-05-14	1.34249		179.531	0.827064
1998-05-15	1.34319		179.652	0.823134
1998-05-18	1.33797		180.693	0.824635
1998-05-19	1.33917		182.06	0.824308
1998-05-20	1.34012		182.725	0.823827
1998-05-21	1.34402		182.048	0.826174
1998-05-22	1.34402		181.644	0.824198
1998-05-25	1.34241		183.642
1998-05-26	1.34049		184.049	0.819571
1998-05-27	1.34242		184.623	0.8182
1998-05-28	1.33565		183.385	0.821332
1998-05-29	1.33536		185.682	0.819139	11.0558
1998-06-01	1.33583		185.68	0.818122
1998-06-02	1.3367		186.403	0.816305
1998-06-03	1.33911		185.802	0.818677
1998-06-04	1.34004		185.046	0.818345
1998-06-05	1.33853		185.761	0.816924
1998-06-08	1.33539		186.955	0.817502
1998-06-09	1.33478		187.87	0.816729
1998-06-10	1.33289		187.338	0.815473
1998-06-11	1.32808		188.056	0.815423
1998-06-12	1.32295		190.306	0.809986
1998-06-15	1.31877		191.419	0.807081
1998-06-16	1.32554		194.457	0.804772
1998-06-17	1.33083		190.615	0.804127
1998-06-18	1.34241		182.836	0.803117
1998-06-19	1.34361		184.545	0.803018
1998-06-22	1.33696		184.166	0.801871
1998-06-23	1.33765		184.395	0.800988
1998-06-24	1.33422		186.644	0.79994
1998-06-25	1.33188		188.328	0.799064
1998-06-26	1.33158		190.403	0.798357
1998-06-29	1.32891		189.104	0.797761
1998-06-30	1.33154		187.547	0.80083	11.0248
1998-07-01	1.33225		184.916	0.801546
1998-07-02	1.32739		183.644	0.800984
1998-07-03	1.32983		187.107	0.806495
1998-07-06	1.32871		186.617	0.808611
1998-07-07	1.32885		185.707	0.812454
1998-07-08	1.32762		183.875	0.810562
1998-07-09	1.32406		184.839	0.81156
1998-07-10	1.32355		186.726	0.811148
1998-07-13	1.32525		189.246	0.810105
1998-07-14	1.32892		187.75	0.812
1998-07-15	1.33007		187.074	0.81186	11.0124
1998-07-16	1.33386		187.607	0.815467
1998-07-17	1.33382		186.001	0.812512
1998-07-20	1.33751			0.812286	11.0742
1998-07-21	1.33483		185.942	0.80997
1998-07-22	1.33305		187.493	0.811796
1998-07-23	1.33011		188.676	0.810005
1998-07-24	1.33521		187.998	0.807554
1998-07-27	1.33355		189.364	0.804361
1998-07-28	1.33277		189.387	0.807152
1998-07-29	1.33492		188.531	0.811896
1998-07-30	1.33556		190.251	0.813423
1998-07-31	1.32949		191.048	0.811754	11.008
1998-08-03	1.32524		191.669	0.815181
1998-08-04	1.32687		192.462	0.813881
1998-08-05	1.33192		191.53	0.813039
1998-08-06	1.33094		192.188	0.814728
1998-08-07	1.32888		192.887	0.812671
1998-08-10	1.32535		193.766	0.813098
1998-08-11	1.32333		194.397	0.810665
1998-08-12	1.32849		194.026	0.815525
1998-08-13	1.32551		194.85	0.815097
1998-08-14	1.32493		193.109	0.815492
1998-08-17	1.32047		193.053	0.818845
1998-08-18	1.32099		192.6	0.818305
1998-08-19	1.32254		190.843	0.816584
1998-08-20	1.32719		191.248	0.816079
1998-08-21	1.3256		189.826	0.811013
1998-08-24	1.32523		191.761	0.809054
1998-08-25	1.32542		190.662	0.808873	10.9743
1998-08-26	1.32317		191.463	0.808537
1998-08-27	1.32649		190.683	0.804909
1998-08-28	1.32971		187.556	0.80486
1998-08-31	1.34222		189.87		11.1136
1998-09-01	1.34888		188.573	0.804245
1998-09-02	1.34672		185.376	0.80821
1998-09-03	1.35711		185.897	0.807275
1998-09-04	1.35275		180.051	0.811342
1998-09-07	1.36553		180.25	0.818614
1998-09-08	1.3603		179.22	0.819655
1998-09-09	1.35011		176.932	0.81553
1998-09-10	1.36163		184.297	0.815445
1998-09-11	1.37406		184.605	0.815369
1998-09-14	1.36773		181.429	0.816312	11.3234
1998-09-15	1.37187			0.815521
1998-09-16	1.36407		183.195	0.814662
1998-09-17	1.37153		184.196	0.812807
1998-09-18	1.36958		180.305	0.815323
1998-09-21	1.37259		182.939	0.815513
1998-09-22	1.36642		183.729	0.8148
1998-09-23	1.3648			0.812236
1998-09-24	1.36654		186.806	0.811581
1998-09-25	1.37727		186.276	0.807878
1998-09-28	1.36991		187.267	0.804079
1998-09-29	1.3759		186.159	0.804949
1998-09-30	1.37132		185.471	0.8088	11.3518
1998-10-01	1.37978		188.685	0.80807
1998-10-02	1.38596		187.798	0.81169
1998-10-05	1.38155		186.578	0.815699
1998-10-06	1.38373		185.143	0.822425
1998-10-07	1.40532		183.324	0.830518
1998-10-08	1.42838		173.12	0.832389
1998-10-09	1.4152		164.163	0.828814
1998-10-12	1.40726		162.539	0.832846
1998-10-13	1.40792		167.191	0.827555
1998-10-14	1.40914		168.251	0.828613
1998-10-15	1.41031		167.263	0.828717
1998-10-16	1.42554		165.719	0.83683
1998-10-19	1.42234		162.502	0.835099
1998-10-20	1.41485		162.708	0.829483	11.7118
1998-10-21	1.41561		164.706	0.831196
1998-10-22	1.40698		165.953	0.831598
1998-10-23	1.40864		165.726	0.831645
1998-10-26	1.40506		166.5	0.835202
1998-10-27	1.39888		166.788	0.839714
1998-10-28	1.40767		166.387	0.840149	11.6521
1998-10-29	1.40929		165.986	0.839663
1998-10-30	1.40835	1.1895	163.932	0.839653
1998-11-02	1.40926	1.19052	162.487	0.84508
1998-11-03	1.40599	1.19633		0.849438	11.6384
1998-11-04	1.40046	1.19585	162.243	0.847377
1998-11-05	1.40165	1.19081	164.834	0.844673
1998-11-06	1.40149	1.19067	165.586	0.842951	11.6011
1998-11-09	1.39397	1.19479	166.301	0.838478
1998-11-10	1.38689	1.19313	169.617	0.835828
1998-11-11	1.38855	1.19447	169.195	0.835821
1998-11-12	1.38374	1.19226	169.162	0.835188
1998-11-13	1.38855	1.19641	169.889	0.832514
1998-11-16	1.39497	1.18854	170.814	0.833664
1998-11-17	1.39731	1.18952	169.075	0.832277
1998-11-18	1.39588	1.18859	169.46	0.834108
1998-11-19	1.39664	1.19434	170.32	0.836963
1998-11-20	1.39048	1.19813	166.371	0.83648
1998-11-23	1.38343	1.20528		0.837884
1998-11-24	1.38197	1.2037	167.495	0.835482
1998-11-25	1.38621	1.20177	167.454	0.83356
1998-11-26	1.38221		168.146	0.834617
1998-11-27	1.38251	1.20141	169.15	0.834899
1998-11-30	1.38017	1.19838	170.658	0.835403
1998-12-01	1.38583	1.19121	170.041	0.839999
1998-12-02	1.39156	1.1935	169.422	0.84006
1998-12-03	1.39842	1.19827	167.88	0.83813
1998-12-04	1.39785	1.19663	165.226	0.838693
1998-12-07	1.39243	1.19387	165.602	0.840839
1998-12-08	1.39521	1.19313	167.886	0.844098
1998-12-09	1.39914	1.19649	166.498	0.84377
1998-12-10	1.40141	1.1958	165.016	0.843816
1998-12-11	1.40541	1.18941	164.574	0.841311
1998-12-14	1.40918		164.268	0.83775
1998-12-15	1.40774	1.19138	162.876	0.834958
1998-12-16	1.40837	1.19708	164.216	0.837817
1998-12-17	1.40577	1.19509	163.238	0.837915
1998-12-18	1.40936	1.19489	163.697	0.838406
1998-12-21	1.40818	1.19806	162.504	0.836162
1998-12-22	1.40265	1.19768	162.567	0.834364
1998-12-23	1.4042	1.20006		0.838128
1998-12-24	1.40192		163.043	0.836218
1998-12-28	1.40258	1.20207	163.898
1998-12-29	1.40479	1.20066	161.972	0.837381
1998-12-30	1.40677	1.20003	162.623	0.840666
1998-12-31	1.40803	1.2068		0.846426
1999-01-04	1.41089	1.19679	160.319	0.852399
1999-01-05	1.41627	1.20125	158.268	0.855701
1999-01-06	1.41372	1.20388	158.337	0.849387
1999-01-07	1.41065	1.21273	159.121	0.853543
1999-01-08	1.40766	1.20736	155.828	0.85671
1999-01-11	1.41236	1.22081	155.854	0.859466	11.6939
1999-01-12	1.39916	1.21455	156.006	0.85991	11.5843
1999-01-13	1.40948	1.20017	158.496	0.8548	11.6696
1999-01-14	1.40412	1.20494	159.185	0.851291	11.6247
1999-01-15	1.40727	1.21045		0.849596	11.6508
1999-01-18	1.40029	1.2059	159.143	0.847172
1999-01-19	1.40438	1.209	161.293	0.846216	11.6264
1999-01-20	1.40211	1.21133	158.719	0.8493	11.6082
1999-01-21	1.40318	1.21256	158.756	0.853775	11.6168
1999-01-22	1.40158	1.21171	159.36	0.848465	11.6033
1999-01-25	1.40131	1.20969	160.31	0.845283	11.6006
1999-01-26	1.403	1.21136	159.409	0.845588	11.614
1999-01-27	1.39919	1.21363	159.06	0.845943	11.5822
1999-01-28	1.39216	1.22012	160.725	0.844143	11.524
1999-01-29	1.38977	1.22081	161.491	0.843614	11.5042
1999-02-01	1.39056	1.22646	160.749	0.846509	11.5104
1999-02-02	1.39298	1.2287	160.332	0.846693	11.5309
1999-02-03	1.39496	1.23045	156.584	0.852509	11.5469
1999-02-04	1.3901	1.23422	157.568	0.848553	11.5064
1999-02-05	1.39391	1.23442	156.327	0.849324	11.5381
1999-02-08	1.38927	1.23535	157.057	0.850383	11.4997
1999-02-09	1.38951	1.22607	159.488	0.847572	11.5015
1999-02-10	1.38849	1.2242	158.51	0.851364	11.4934
1999-02-11	1.3893	1.22816		0.855691	11.5003
1999-02-12	1.38629	1.23292	158.564	0.85242	11.4763
1999-02-15	1.38665	1.23389	158.48	0.850288
1999-02-16	1.37836	1.23332	161.268	0.844739	11.411
1999-02-17	1.37963	1.22601	163.21	0.843604
1999-02-18	1.37633	1.22537	163.37	0.841689
1999-02-19	1.37332	1.23024	164.524	0.841186
1999-02-22	1.36126	1.23841	165.733	0.840647	11.2695
1999-02-23	1.36268	1.2423	164.067	0.842096	11.2814
1999-02-24	1.36202	1.23405	164.695	0.8502	11.2763
1999-02-25	1.36439	1.23687	165.364	0.85136	11.2956
1999-02-26	1.36556	1.23939	163.048	0.852356	11.3055
1999-03-01	1.3658	1.24322	162.667	0.84996	11.3077
1999-03-02	1.35922	1.24848	163.242	0.844866	11.2528
1999-03-03	1.35992	1.24775	164.482	0.842421	11.2586
1999-03-04	1.3537	1.24581	165.625	0.841016	11.2063
1999-03-05	1.35329	1.24911	166.928	0.841494	11.2031
1999-03-08	1.35879	1.24568	167.294	0.844179	11.2489
1999-03-09	1.35672	1.24894	164.502	0.844151	11.2324
1999-03-10	1.3639	1.24523	165.032	0.840099	11.2915
1999-03-11	1.36193	1.25051	162.791	0.838937	11.2753
1999-03-12	1.36605	1.24959	163.407	0.836835	11.3094
1999-03-15	1.3688	1.25016	163.093	0.842598	11.3322
1999-03-16	1.36454	1.25176	160.606	0.841478	11.2969
1999-03-17	1.36726	1.24682	161.952	0.841702	11.3193
1999-03-18	1.37033	1.2444	162.617	0.841985	11.3447
1999-03-19	1.36962	1.25481	160.862	0.841807	11.3395
1999-03-22	1.36633	1.25767		0.839991	11.3121
1999-03-23	1.36603	1.2537	162.148	0.8411	11.31
1999-03-24	1.36995	1.25361	161.106	0.836457	11.3426
1999-03-25	1.36771	1.25501	161.527	0.835141	11.3244
1999-03-26	1.36154	1.25894	161.002	0.8388	11.2736
1999-03-29	1.35673	1.26892	162.808	0.837694	11.2333
1999-03-30	1.35513	1.26518	162.954	0.838415	11.2205
1999-03-31	1.35784	1.26405	163.484	0.842594	11.2429
1999-04-01	1.35796	1.26064	161.529	0.843244	11.2434
1999-04-02	1.3555	1.25835	163.541		11.2227
1999-04-05	1.35004	1.25562	163.436		11.1777
1999-04-06	1.34989	1.25852	164.147	0.851397	11.1767
1999-04-07	1.35482	1.25307	163.595	0.8483	11.2175
1999-04-08	1.35579	1.25327	164.254	0.845414	11.2258
1999-04-09	1.35367	1.25596	163.997	0.844355	11.208
1999-04-12	1.36031	1.25178	164.094	0.842506	11.263
1999-04-13	1.35706	1.26062	163.797	0.840962	11.236
1999-04-14	1.3599	1.26068	162.304	0.840534	11.2592
1999-04-15	1.35946	1.26039	161.939	0.842397	11.2548
1999-04-16	1.35672	1.27177	161.314	0.84284	11.2319
1999-04-19	1.35707	1.27592	160.066	0.83894	11.2348
1999-04-20	1.35716	1.27481	160.552	0.839411	11.235
1999-04-21	1.35209	1.27724	160.466	0.841271	11.193
1999-04-22	1.35003	1.2759	162.274	0.840773	11.176
1999-04-23	1.35327	1.27259	161.513	0.837731	11.2029
1999-04-26	1.35359	1.27529	160.739	0.838811	11.2068
1999-04-27	1.35323	1.27303	161.67	0.83916	11.2039
1999-04-28	1.355	1.27039	162.424	0.837091	11.2182
1999-04-29	1.35292	1.27586		0.837981	11.2014
1999-04-30	1.35123	1.27511	161.242	0.837972	11.1868
1999-05-03	1.34943	1.27437			11.1719
1999-05-04	1.34795	1.27598		0.836509	11.1595
1999-05-05	1.35376	1.26911	161.544	0.83063	11.2076
1999-05-06	1.35929	1.25872	163.319	0.830862	11.253
1999-05-07	1.35842	1.25943	163.73	0.832416	11.2454
1999-05-10	1.35605	1.2632	163.987	0.83275	11.2263
1999-05-11	1.35535	1.26291	163.252	0.835192	11.2199
1999-05-12	1.35183	1.26992	163.369	0.834927	11.1909
1999-05-13	1.35057	1.27148	163.757	0.834252	11.1797
1999-05-14	1.34972	1.26426	164.463	0.835326	11.1735
1999-05-17	1.34845	1.262	166.129	0.833302	11.1631
1999-05-18	1.34974	1.26262	166.598	0.83307	11.1745
1999-05-19	1.3446	1.26443	166.085	0.831129	11.131
1999-05-20	1.34517	1.26438	167.232	0.83411	11.1353
1999-05-21	1.34343	1.27074	166.317	0.835207	11.1209
1999-05-24	1.3421	1.26949	166.313	0.83855	11.1106
1999-05-25	1.34549	1.26611	165.428	0.840984	11.1392
1999-05-26	1.34485	1.27655	164.583	0.839849	11.134
1999-05-27	1.33975	1.27924	164.052	0.840127	11.0915
1999-05-28	1.34484	1.28337	162.255	0.838324	11.1334
1999-05-31	1.34196	1.28344	162.941
1999-06-01	1.34184	1.28603	163.409	0.837342	11.1079
1999-06-02	1.34112	1.29177	161.739	0.832373	11.1027
1999-06-03	1.33999	1.29069	163.144	0.834105	11.093
1999-06-04	1.33711	1.29628	162.459	0.831536	11.0687
1999-06-07	1.33801	1.29702	163.505	0.832665	11.0762
1999-06-08	1.33997	1.29029	162.337	0.836175	11.0921
1999-06-09	1.34687	1.2869	160.816	0.83959	11.1491
1999-06-10	1.34641	1.28548	160.129	0.840718	11.1452
1999-06-11	1.35005	1.28895	160.278	0.840001	11.1753
1999-06-14	1.34528	1.28895	160.357	0.834127	11.1357
1999-06-15	1.34153	1.29093	161.601	0.838404	11.1053
1999-06-16	1.33876	1.29411	161.388	0.843048	11.0817
1999-06-17	1.33979	1.29574	161.043	0.84237	11.0901
1999-06-18	1.3401	1.29005	160.343	0.841613	11.0925
1999-06-21	1.33684	1.29301	163.094	0.839513	11.0661
1999-06-22	1.33623	1.29568	162.993	0.840396	11.0614
1999-06-23	1.33353	1.29721	162.931	0.843579	11.0395
1999-06-24	1.33497	1.29345	162.853	0.844757	11.0507
1999-06-25	1.34125	1.28435	163.431	0.843713	11.1022
1999-06-28	1.33821	1.28823	162.151	0.845684	11.0777
1999-06-29	1.33736	1.29039	162.462	0.845788	11.0715
1999-06-30	1.33587	1.29345	161.774	0.848225	11.0593
1999-07-01	1.33704	1.30265	161.581	0.845907	11.0688
1999-07-02	1.33185	1.30051	161.087	0.845458	11.0257
1999-07-05	1.33028	1.30012	163.159	0.843337
1999-07-06	1.32873	1.3	162.451	0.847134	10.9995
1999-07-07	1.32842	1.29957	162.227	0.851879	10.9971
1999-07-08	1.32638	1.30267	162.283	0.851171	10.9799
1999-07-09	1.32614	1.29963	162.625	0.854307	10.9774
1999-07-12	1.32357	1.30736	161.634	0.852706	10.956
1999-07-13	1.32695	1.3031	162.021	0.853015	10.9838
1999-07-14	1.32876	1.30681	161.152	0.853082	10.9992
1999-07-15	1.33091	1.30469	160.548	0.850042	11.0166
1999-07-16	1.33048	1.30414	160.868	0.849604	11.0128
1999-07-19	1.32969	1.31056	160.427	0.853241	11.0062
1999-07-20	1.34267	1.28979		0.853302	11.1142
1999-07-21	1.34382	1.28448	160.116	0.854358	11.1232
1999-07-22	1.34896	1.28485	159.676	0.854096	11.1657
1999-07-23	1.35184	1.28796	158.503	0.854135	11.1895
1999-07-26	1.35991	1.27118	158.769	0.855451	11.256
1999-07-27	1.35609	1.27608	158.188	0.852672	11.2244
1999-07-28	1.35599	1.27887	157.837	0.855029	11.2235
1999-07-29	1.36206	1.27534	157.59	0.850331	11.2742
1999-07-30	1.36421	1.27568	157.157	0.842625	11.2921
1999-08-02	1.36595	1.28078	156.087	0.844378	11.3062
1999-08-03	1.36241	1.27986	156.064	0.842815	11.2771
1999-08-04	1.36844	1.27167	157.576	0.843987	11.3271
1999-08-05	1.36942	1.26904	156.429	0.846523	11.3352
1999-08-06	1.3665	1.27235	156.505	0.846549	11.3109
1999-08-09	1.36264	1.2729	157.044	0.848838	11.2791
1999-08-10	1.36707	1.27323	157.664	0.846745	11.3155
1999-08-11	1.36378	1.27838	156.63	0.84586	11.2883
1999-08-12	1.35957	1.27803	156.99	0.845872	11.2533
1999-08-13	1.36346	1.2782	156.457	0.845661	11.2854
1999-08-16	1.36001	1.28874	157.217	0.846778	11.2573
1999-08-17	1.35754	1.28958	155.71	0.849631	11.2364
1999-08-18	1.36085	1.29395	155.137	0.848516	11.264
1999-08-19	1.36464	1.29756	152.226	0.85141	11.2957
1999-08-20	1.37201	1.28622	153.185	0.846763	11.3567
1999-08-23	1.37028	1.29199	151.95	0.849259	11.3421
1999-08-24	1.36325	1.29685	153.27	0.853899	11.2843
1999-08-25	1.36072	1.30425	150.972	0.858119	11.2631
1999-08-26	1.36122	1.30235	151.136	0.856221	11.2672
1999-08-27	1.36056	1.30197	152.043	0.856776	11.2618
1999-08-30	1.36123	1.30211	151.301		11.267
1999-08-31	1.36986	1.29562	151.808	0.854187	11.3383
1999-09-01	1.37356	1.29422	150.295	0.852719	11.3691
1999-09-02	1.37583	1.29041	150.103	0.855509	11.3882
1999-09-03	1.37494	1.28716	151.106	0.853576	11.3811
1999-09-06	1.3711	1.29422	150.026	0.854481
1999-09-07	1.36583	1.29279	149.763	0.851303	11.3058
1999-09-08	1.36864	1.28959	151.823	0.851303	11.3291
1999-09-09	1.37507	1.29822	150.02	0.847449	11.382
1999-09-10	1.3722	1.30437	150.187	0.842564	11.3582
1999-09-13	1.3707	1.32537	149.201	0.848836	11.3456
1999-09-14	1.37073	1.32284	146.805	0.85521	11.3462
1999-09-15	1.37773	1.3287		0.858613	11.4039
1999-09-16	1.37854	1.3291	144.678	0.853321	11.4103
1999-09-17	1.37297	1.32054	144.642	0.846728	11.3645
1999-09-20	1.37057	1.3171	147.926	0.844571	11.3449
1999-09-21	1.37953	1.328	146.989	0.846909	11.4191
1999-09-22	1.38382	1.3168	144.886	0.846528	11.4548
1999-09-23	1.3822	1.32522		0.846832
1999-09-24	1.38294	1.3201	144.49	0.841614	11.4473
1999-09-27	1.38113	1.32622	145.985	0.837708	11.4323
1999-09-28	1.37937	1.31582	145.772	0.838217	11.4177
1999-09-29	1.37996	1.30641	146.717	0.838678	11.4226
1999-09-30	1.38769	1.30116	148.275	0.842812	11.487
1999-10-01	1.39076	1.29638	147.281	0.842374	11.5124
1999-10-04	1.39071	1.29743	145.746	0.839547	11.512
1999-10-05	1.38675	1.29773	146.926	0.838929	11.4792
1999-10-06	1.38778	1.29252	148.978	0.838386	11.4878
1999-10-07	1.38471	1.29062	149.41	0.83729	11.4624
1999-10-08	1.3831	1.29783	149.236	0.836468	11.4493
1999-10-11	1.38457	1.30239		0.836699
1999-10-12	1.38615	1.29935	147.902	0.839023	11.4734
1999-10-13	1.3872	1.28707	147.251	0.838846	11.4828
1999-10-14	1.38858	1.29074	148.439	0.839123	11.4938
1999-10-15	1.39647	1.28482	148.864	0.838066	11.5593
1999-10-18	1.39797	1.28632	147.835	0.83781	11.5716
1999-10-19	1.3957	1.29016	147.177	0.835348	11.5526
1999-10-20	1.39208	1.29171	147.978	0.834981	11.5228
1999-10-21	1.39279	1.28998	147.914	0.83266	11.5284
1999-10-22	1.39509	1.29679	147.461	0.83274	11.5476
1999-10-25	1.38986	1.301	146.7	0.837063	11.5039
1999-10-26	1.39039	1.30762	146.227	0.838696	11.5087
1999-10-27	1.39091	1.31815	145.072	0.840226	11.5133
1999-10-28	1.38589	1.31564	144.202	0.843923	11.4718
1999-10-29	1.38072	1.32088	144.768	0.844684	11.4293
1999-11-01	1.38797	1.31287	144.488	0.842317	11.4895
1999-11-02	1.38437	1.31757	145.151	0.841102	11.46
1999-11-03	1.38627	1.32139		0.84052	11.4757
1999-11-04	1.38333	1.31696	145.734	0.841595	11.4512
1999-11-05	1.37695	1.32297	144.511	0.845948	11.3983
1999-11-08	1.37517	1.32164	146.181	0.847406	11.3835
1999-11-09	1.37752	1.32149	144.984	0.849011	11.4031
1999-11-10	1.3773	1.32407	144.272	0.849503	11.4014
1999-11-11	1.37764	1.32389	144.859	0.849137	11.4044
1999-11-12	1.3762	1.33508	144.363	0.849978	11.3922
1999-11-15	1.37439	1.33423	144.036	0.849123	11.3773
1999-11-16	1.37369	1.32903	144.471	0.846337	11.3715
1999-11-17	1.37699	1.32301	145.754	0.847222	11.3989
1999-11-18	1.37553	1.32517	145.6	0.847262	11.3872
1999-11-19	1.371	1.33379	145.6	0.847447	11.3498
1999-11-22	1.37381	1.33237	146.105	0.847717	11.3731
1999-11-23	1.37583	1.33381		0.846665	11.3897
1999-11-24	1.37207	1.34319	143.45	0.848109	11.3587
1999-11-25	1.37144	1.34534	143.11	0.848821
1999-11-26	1.3678	1.35412	142.662	0.851151
1999-11-29	1.37294	1.36245	142.237	0.856108
1999-11-30	1.36963	1.35647	140.387	0.858971	11.339
1999-12-01	1.37145	1.35908	140.094	0.857156	11.3541
1999-12-02	1.36982	1.36206	140.407	0.857263	11.3405
1999-12-03	1.36898	1.36693	140.252	0.855185	11.3334
1999-12-06	1.37392	1.34936	140.483	0.854322	11.3747
1999-12-07	1.37709	1.34495	141.84	0.84744	11.4009
1999-12-08	1.37781	1.34604	141.226	0.848666	11.4076
1999-12-09	1.37536	1.35171	141.731	0.847732	11.3873
1999-12-10	1.37567	1.35654	140.937	0.846931	11.3899
1999-12-13	1.37449	1.35712	140.748	0.846621	11.3801
1999-12-14	1.3687	1.36352	140.976	0.845451	11.332
1999-12-15	1.36607	1.36321	141.388	0.851505	11.3102
1999-12-16	1.37381	1.35404	142.189	0.849394	11.3743
1999-12-17	1.37323	1.35587	141.58	0.852303	11.3695
1999-12-20	1.36949	1.35647	141.057	0.852468	11.3386
1999-12-21	1.37226	1.36083	140.657	0.85398	11.3618
1999-12-22	1.37323	1.36314	140.481	0.852091	11.3698
1999-12-23	1.37426	1.36214		0.853154	11.3782
1999-12-24	1.37471	1.35546	141.595	0.847122
1999-12-27	1.37511	1.35693	141.224
1999-12-28	1.37235	1.36024	140.501		11.3626
1999-12-29	1.37338	1.36356	140.565	0.848551	11.3706
1999-12-30	1.37095	1.36467	140.111	0.84815	11.3508
1999-12-31	1.37251
2000-01-03	1.37609	1.36382			11.3937
2000-01-04	1.38196	1.34106	141.651	0.842453	11.4425
2000-01-05	1.38193	1.33288	142.477	0.843	11.4421
2000-01-06	1.38038	1.32882	144.043	0.837	11.4291
2000-01-07	1.3753	1.33732	144.819	0.83615	11.3867
2000-01-10	1.37369	1.34294		0.839356	11.3733
2000-01-11	1.37364	1.33935	144.507	0.836412	11.3731
2000-01-12	1.37475	1.33367	145.792	0.83475	11.3824
2000-01-13	1.37377	1.33687	145.139	0.834459	11.3745
2000-01-14	1.37232	1.34212	145.672	0.834389	11.3624
2000-01-17	1.36908	1.35633	144.027	0.837768
2000-01-18	1.36676	1.35417	143.51	0.836706	11.3158
2000-01-19	1.36605	1.35186	144.323	0.834076	11.3105
2000-01-20	1.36845	1.35638	144.098	0.831127	11.3299
2000-01-21	1.37192	1.35874	143.914	0.828955	11.3588
2000-01-24	1.36818	1.3645	143.522	0.826945	11.327
2000-01-25	1.36448	1.36339	144.089	0.829118
2000-01-26	1.3642	1.36161	144.387	0.830058	11.2931
2000-01-27	1.36327	1.36655	144.029	0.832836	11.2856
2000-01-28	1.35936	1.38034	142.597	0.83509	11.2529
2000-01-31	1.35288	1.38176	144.555	0.833208	11.1987
2000-02-01	1.34505	1.38522	144.391	0.834761	11.1335
2000-02-02	1.34364	1.38277	145.852	0.835805	11.1217
2000-02-03	1.34378	1.37852	145.061	0.83981	11.1239
2000-02-04	1.34787	1.37048	144.896	0.848517	11.1587
2000-02-07	1.34458	1.37666	144.744	0.844161	11.1315
2000-02-08	1.34639	1.35958	147.16	0.842389	11.1465
2000-02-09	1.35016	1.35913	147.167	0.837516	11.1777
2000-02-10	1.34978	1.36784	146.681	0.839154	11.1746
2000-02-11	1.34286	1.37013		0.840075	11.1173
2000-02-14	1.34793	1.3661	146.116	0.847861	11.158
2000-02-15	1.34349	1.37399	146.279	0.847093	11.121
2000-02-16	1.34467	1.37155	146.703	0.840209	11.1308
2000-02-17	1.3474	1.3584	148.079	0.836115	11.1527
2000-02-18	1.34287	1.36235	148.79	0.836888	11.1152
2000-02-21	1.34108	1.36054	148.391	0.838594
2000-02-22	1.3475	1.34454	150.516	0.838258	11.1537
2000-02-23	1.34948	1.34037	148.848	0.839177	11.171
2000-02-24	1.34519	1.35905	149.585	0.840639	11.1355
2000-02-25	1.33995	1.36548	148.533	0.840727	11.0929
2000-02-28	1.33903	1.38918	145.82	0.842263	11.0853
2000-02-29	1.33928	1.37871	147.562	0.840887	11.0874
2000-03-01	1.33916	1.38529	146.236	0.845109	11.0864
2000-03-02	1.34428	1.38229	144.443	0.848769	11.1289
2000-03-03	1.34004	1.38735	144.188	0.848825	11.0941
2000-03-06	1.34061	1.39067	144.049	0.849994	11.0982
2000-03-07	1.3379	1.39466	144.359	0.849946	11.0757
2000-03-08	1.33809	1.40217	143.443	0.847805	11.0775
2000-03-09	1.34213	1.39573	143.407	0.849557	11.1111
2000-03-10	1.34182	1.39584	142.77	0.849737	11.1083
2000-03-13	1.34775	1.38714	142.727	0.853438	11.1568
2000-03-14	1.34477	1.39789	141.604	0.855615	11.132
2000-03-15	1.34453	1.39373	142.52	0.855027	11.1298
2000-03-16	1.34625	1.3932	142.029	0.855794	11.1439
2000-03-17	1.34481	1.39042	142.55	0.853848	11.133
2000-03-20	1.34244	1.38182		0.856858	11.1135
2000-03-21	1.34392	1.38534	143.06	0.855782	11.1254
2000-03-22	1.3386	1.39394	142.896	0.854135	11.0813
2000-03-23	1.33927	1.38698	143.838	0.848606	11.0874
2000-03-24	1.34429	1.38373	144.377	0.846317	11.1292
2000-03-27	1.34681	1.38675	143.839	0.842283	11.1505
2000-03-28	1.34405	1.39323	143.209	0.847446	11.1281
2000-03-29	1.34326	1.40391	142.318	0.847002	11.1207
2000-03-30	1.34426	1.40687	142.021	0.845234	11.1289
2000-03-31	1.34687	1.40989	142.566	0.84438	11.1503
2000-04-03	1.34453	1.40582	141.041	0.844236	11.1308
2000-04-04	1.34376	1.40885	141.162	0.84048	11.1251
2000-04-05	1.34789	1.39346	141.663	0.845708	11.1599
2000-04-06	1.34662	1.39909	141.193	0.847677	11.1493
2000-04-07	1.34382	1.40508	140.967	0.849014	11.1262
2000-04-10	1.34039	1.3977	142.014	0.848402	11.0982
2000-04-11	1.34092	1.39767	142.741	0.845526	11.1016
2000-04-12	1.34302	1.40249	143.032	0.847973	11.1197
2000-04-13	1.34241	1.40758	142.228	0.8454	11.1143
2000-04-14	1.34117	1.40584	142.298	0.846966	11.1041
2000-04-17	1.34847	1.40862	140.511	0.849109	11.1645
2000-04-18	1.34347	1.41463	140.393	0.848954	11.1226
2000-04-19	1.341	1.4174	140.671	0.84868	11.1025
2000-04-20	1.33813	1.42719	140.102	0.846703	11.0785
2000-04-21	1.33493		141.142		11.0512
2000-04-24	1.33611		141.628		11.0611
2000-04-25	1.33288	1.4329	140.419	0.846542	11.035
2000-04-26	1.32717	1.44367	140.348	0.842006	10.9883
2000-04-27	1.32746	1.44872	141.043	0.844064	10.9911
2000-04-28	1.31921	1.45207	140.562	0.841279	10.9229
2000-05-01	1.31626		141.827		10.8985
2000-05-02	1.31688	1.44458	143.079	0.841833	10.9036
2000-05-03	1.31141	1.47135		0.838766	10.8583
2000-05-04	1.30925	1.46334		0.843209	10.8405
2000-05-05	1.30994	1.45808		0.851938	10.8462
2000-05-08	1.30734	1.46039	142.435	0.854974	10.8245
2000-05-09	1.30727	1.45608	142.166	0.851864	10.8229
2000-05-10	1.31248	1.44118	143.493	0.860756	10.8654
2000-05-11	1.30998	1.44287	144.032	0.873262	10.8443
2000-05-12	1.31032	1.45123	141.75	0.86564	10.8466
2000-05-15	1.31168	1.434	142.58	0.866539	10.8577
2000-05-16	1.30837	1.44332	142.481	0.871259	10.8296
2000-05-17	1.30125	1.45847	142.292	0.872971	10.7702
2000-05-18	1.30047	1.45434	141.556	0.877096	10.7644
2000-05-19	1.30182	1.46684	141.313	0.877888	10.7749
2000-05-22	1.30879	1.45421	140.041	0.880214	10.8329
2000-05-23	1.31227	1.44031	140.675	0.886669	10.8614
2000-05-24	1.31076	1.44071	139.661	0.88835	10.849
2000-05-25	1.30775	1.45613	140.779	0.88511	10.8246
2000-05-26	1.31224	1.43524	141.066	0.890137	10.8615
2000-05-29	1.31796	1.42298	140.758
2000-05-30	1.32471	1.41544	141.611	0.882493	10.9649
2000-05-31	1.32002	1.41892	140.78	0.883075	10.9262
2000-06-01	1.31771	1.41234	142.972	0.880881	10.9068
2000-06-02	1.31878	1.40971	143.615	0.881361	10.9157
2000-06-05	1.32554	1.40522	143.092	0.87697	10.9715
2000-06-06	1.32821	1.40033	142.783	0.877575	10.994
2000-06-07	1.33637	1.39875	141.522	0.877459	11.0615
2000-06-08	1.33567	1.38154	141.114	0.879772	11.056
2000-06-09	1.33095	1.40248	141.413	0.883061	11.0165
2000-06-12	1.33121	1.3973	142.373	0.882005	11.0186
2000-06-13	1.33327	1.39129	142.393	0.881093	11.0355
2000-06-14	1.33372	1.3841	141.974	0.887018	11.0389
2000-06-15	1.33163	1.39818	141.912	0.883982	11.0216
2000-06-16	1.33381	1.39447	142.077	0.882733	11.0397
2000-06-19	1.33758	1.38753	142.051	0.883183	11.0709
2000-06-20	1.33343	1.39802	140.81	0.884942	11.0368
2000-06-21	1.33159	1.40611	140.243	0.883662	11.0218
2000-06-22	1.32814	1.41216	139.787	0.882544	10.9931
2000-06-23	1.33065	1.41363	139.386	0.885565	11.0137
2000-06-26	1.3253	1.42093	138.494	0.884005	10.9699
2000-06-27	1.32757	1.41216	140.125	0.886643	10.9888
2000-06-28	1.32897	1.41155	140.14	0.883271	11.0005
2000-06-29	1.33646	1.40621	140.462	0.879713	11.0632
2000-06-30	1.33728	1.39941	140.949	0.884327	11.0703
2000-07-03	1.33083	1.40191	141.001	0.881403
2000-07-04	1.33037	1.40231	141.285	0.879467
2000-07-05	1.33298	1.39769	141.203	0.880552	11.0353
2000-07-06	1.33166	1.39558	142.554	0.882011	11.0249
2000-07-07	1.32799	1.40039	142.958	0.8783	10.9948
2000-07-10	1.33029	1.39692	142.341	0.877847	11.0141
2000-07-11	1.33164	1.39775	142.419	0.880423	11.0252
2000-07-12	1.32756	1.39758	142.514	0.87703	10.9915
2000-07-13	1.3226	1.4147	143.277	0.880618	10.9499
2000-07-14	1.32011	1.41279	143.034	0.880543	10.93
2000-07-17	1.32099	1.41252	142.799	0.880954	10.9366
2000-07-18	1.32074	1.4121	142.838	0.882258	10.9352
2000-07-19	1.31473	1.42657	142.254	0.878361	10.8854
2000-07-20	1.3148	1.42603		0.879877	10.886
2000-07-21	1.32062	1.41047	142.957	0.872503	10.9341
2000-07-24	1.32016	1.41466	143.699	0.868641	10.9307
2000-07-25	1.32232	1.40523	144.133	0.872934	10.9484
2000-07-26	1.3218	1.40767	144.407	0.870579	10.944
2000-07-27	1.32144	1.40743	144.275	0.872122	10.9406
2000-07-28	1.31634	1.41908	143.086	0.872037	10.8985
2000-07-31	1.31335	1.42091	143.812	0.876619	10.8735
2000-08-01	1.31324	1.41757	143.603	0.875902	10.8721
2000-08-02	1.30955	1.43245	142.414	0.879778	10.8419
2000-08-03	1.30692	1.44763	142.52	0.879844	10.8208
2000-08-04	1.30884	1.44927	141.944	0.871572	10.8369
2000-08-07	1.30998	1.44207	142.395	0.86961	10.8465
2000-08-08	1.30904	1.44693	142.096	0.868236	10.8387
2000-08-09	1.30722	1.45684	141.964	0.87119	10.8235
2000-08-10	1.30898	1.44943	140.912	0.872537	10.8382
2000-08-11	1.31175	1.43643	142.587	0.871421	10.8608
2000-08-14	1.30697	1.45042	142.068	0.869112	10.8211
2000-08-15	1.31039	1.43715	143.357	0.870633	10.8485
2000-08-16	1.30968	1.44365	142.794	0.872074	10.8438
2000-08-17	1.31144	1.43484	142.16	0.874993	10.8586
2000-08-18	1.31023	1.43555	142.75	0.875822	10.8483
2000-08-21	1.30769	1.44929	141.427	0.877056	10.8275
2000-08-22	1.30507	1.4546	141.535	0.878658	10.8058
2000-08-23	1.30553	1.46393	140.279	0.881222	10.8089
2000-08-24	1.30788	1.45126	140.009	0.884121	10.8291
2000-08-25	1.30832	1.4503	139.859	0.886997	10.8328
2000-08-28	1.30899	1.4533	139.146		10.8383
2000-08-29	1.30776	1.45874	139.342	0.893706	10.8281
2000-08-30	1.30216	1.46162	138.224	0.900277	10.7803
2000-08-31	1.3048	1.46508	138.831	0.896647	10.8019
2000-09-01	1.30268	1.46336	138.801	0.8984	10.7845
2000-09-04	1.30963	1.45514	138.559	0.8948
2000-09-05	1.30231	1.46558	138.436	0.898269	10.7818
2000-09-06	1.30154	1.476	137.703	0.898233	10.776
2000-09-07	1.29621	1.49402	137.333	0.902779	10.7313
2000-09-08	1.29618	1.48389	136.449	0.911135	10.7316
2000-09-11	1.28887	1.49712	136.878	0.912216	10.67
2000-09-12	1.28832	1.49561	136.82	0.918065	10.6656
2000-09-13	1.28836	1.48875	137.855	0.915419	10.6647
2000-09-14	1.29024	1.48423	138.249	0.912024	10.6797
2000-09-15	1.28653	1.49336		0.912433	10.6487
2000-09-18	1.28411	1.50611	137.592	0.91768	10.6288
2000-09-19	1.28368	1.50296	137.161	0.915084	10.6262
2000-09-20	1.28304	1.51373	137.542	0.908218	10.6204
2000-09-21	1.28574	1.50838	137.06	0.908137	10.6431
2000-09-22	1.29644	1.45831	138.525	0.888459	10.7328
2000-09-25	1.29748	1.47945	139.868	0.888868	10.7422
2000-09-26	1.29748	1.48165	139.375	0.891555	10.742
2000-09-27	1.29953	1.46657	139.829	0.886809	10.7595
2000-09-28	1.29997	1.47189	139.747	0.886867	10.7636
2000-09-29	1.29789	1.48076	139.977	0.882858	10.7463
2000-10-02	1.29803	1.4747	140.447	0.880259	10.7464
2000-10-03	1.29462	1.47737	140.855	0.88521	10.7182
2000-10-04	1.29256	1.4806	140.605	0.887747	10.7011
2000-10-05	1.29113	1.46953	140.966	0.887863	10.6893
2000-10-06	1.29106	1.48347	140.661	0.890509	10.6887
2000-10-09	1.28954	1.48308		0.891182
2000-10-10	1.2938	1.48355	140.377	0.888477	10.7112
2000-10-11	1.29429	1.48428	139.719	0.885711	10.7149
2000-10-12	1.293	1.49514	139.385	0.885374	10.7042
2000-10-13	1.29356	1.49943	139.407	0.878419	10.7086
2000-10-16	1.28479	1.50956	138.693	0.889005	10.6356
2000-10-17	1.28332	1.5105	138.599	0.894362	10.6238
2000-10-18	1.28568	1.50813	138.956	0.888146	10.643
2000-10-19	1.28255	1.52485	138.195	0.887639	10.6169
2000-10-20	1.28231	1.51717	139.105	0.885818	10.6147
2000-10-23	1.27935	1.52722	139.347	0.879581	10.591
2000-10-24	1.28008	1.52645	138.505	0.881112	10.597
2000-10-25	1.27733	1.53765	137.888	0.886235	10.574
2000-10-26	1.27526	1.5454	138.047	0.894731	10.5572
2000-10-27	1.27645	1.53346	138.303	0.88976	10.5675
2000-10-30	1.28531	1.51534	139.777	0.878364	10.6398
2000-10-31	1.27934	1.51995	139.512	0.883095	10.5897
2000-11-01	1.28543	1.50272	139.958	0.889448	10.6399
2000-11-02	1.29049	1.49259	139.76	0.887789	10.6814
2000-11-03	1.29422	1.4825		0.892442	10.712
2000-11-06	1.29296	1.49182	138.541	0.893422	10.702
2000-11-07	1.28841	1.50042	138.375	0.900671	10.664
2000-11-08	1.28525	1.50164	137.779	0.903706	10.6383
2000-11-09	1.28413	1.50525	137.787	0.907064	10.6285
2000-11-10	1.28838	1.48551	138.591	0.902606	10.6642
2000-11-13	1.28764	1.49378	139.014	0.900007	10.6575
2000-11-14	1.28682	1.49927	138.565	0.898304	10.6514
2000-11-15	1.28523	1.49515	139.049	0.901283	10.6376
2000-11-16	1.28334	1.49765	139.602	0.9004	10.6226
2000-11-17	1.2815	1.50146	139.453	0.901322	10.6068
2000-11-20	1.28002	1.50803	139.548	0.898134	10.5959
2000-11-21	1.27731	1.50733	140.121	0.897302	10.5743
2000-11-22	1.27526	1.51294	140.342	0.900798	10.5569
2000-11-23	1.27314	1.51079		0.906537
2000-11-24	1.27154	1.50728	140.887	0.905268
2000-11-27	1.26941	1.51012	141.222	0.902275	10.5082
2000-11-28	1.27627	1.4908	140.964	0.900621	10.5646
2000-11-29	1.2823	1.48243	141.284	0.902329	10.6141
2000-11-30	1.28197	1.47624	142.517	0.902224	10.6118
2000-12-01	1.28418	1.47015	141.902	0.896023	10.6298
2000-12-04	1.29164	1.44998	143.437	0.891586	10.691
2000-12-05	1.2899	1.46413	143.372	0.891862	10.6765
2000-12-06	1.28928	1.46044	142.852	0.897765	10.6714
2000-12-07	1.29456	1.44757	142.984	0.894033	10.7151
2000-12-08	1.29252	1.45309	142.953	0.891516	10.6981
2000-12-11	1.29049	1.4658	143.141	0.892949	10.6818
2000-12-12	1.28798	1.46661	142.837	0.888568	10.6607
2000-12-13	1.284	1.46776	144.257	0.887047	10.6277
2000-12-14	1.28934	1.45869	144.986	0.877878	10.6716
2000-12-15	1.29473	1.44115	145.592	0.877962	10.7162
2000-12-18	1.29361	1.4428	145.66	0.879468	10.7077
2000-12-19	1.29126	1.45037	144.815	0.88249	10.688
2000-12-20	1.29539	1.42995	146.185	0.882358	10.7218
2000-12-21	1.30078	1.42224	146.858	0.883622	10.7663
2000-12-22	1.30469	1.412	146.908	0.880351	10.7998
2000-12-26	1.30398		147.871		10.7929
2000-12-27	1.3047	1.40139	148.8	0.876931	10.799
2000-12-28	1.30234	1.40263	148.988	0.875756	10.7809
2000-12-29	1.30291	1.40022	149.704	0.873149	10.7847
2001-01-02	1.30901	1.38916		0.877994	10.8358
2001-01-03	1.31533	1.3802		0.87241	10.8874
2001-01-04	1.3113	1.38645	149.292	0.876071	10.8551
2001-01-05	1.31146	1.37397	152.785	0.873607	10.8556
2001-01-08	1.31014	1.37953		0.871741	10.845
2001-01-09	1.30538	1.38856	151.294	0.876862	10.8048
2001-01-10	1.30466	1.38616	152.71	0.874317	10.7985
2001-01-11	1.30875	1.37431	152.731	0.87437	10.8322
2001-01-12	1.30793	1.37028	154.466	0.877278	10.8255
2001-01-15	1.30077	1.37969	155.117	0.880623
2001-01-16	1.30043	1.38167	153.905	0.883501	10.7631
2001-01-17	1.29973	1.38328	152.133	0.882371	10.7571
2001-01-18	1.2998	1.38217	154.676	0.882893	10.7576
2001-01-19	1.30122	1.38428	152.828	0.882963	10.7694
2001-01-22	1.29703	1.39616	151.299	0.888565	10.7371
2001-01-23	1.30196	1.38403	152.329	0.885018	10.7784
2001-01-24	1.29552	1.39393	151.446	0.883829	10.725
2001-01-25	1.28805	1.40833	151.604	0.888802	10.6633
2001-01-26	1.29577	1.40417	151.476	0.885332	10.7272
2001-01-29	1.29181	1.40521	151.994	0.886745	10.6944
2001-01-30	1.2913	1.40404	150.63	0.885238	10.6902
2001-01-31	1.29779	1.39652	150.738	0.886769	10.7432
2001-02-01	1.30544	1.38788	151.953	0.884744	10.8054
2001-02-02	1.30546	1.38775	150.454	0.883978	10.8058
2001-02-05	1.30485	1.38446	151.167	0.884588	10.8003
2001-02-06	1.30254	1.39727	149.792	0.887831	10.7806
2001-02-07	1.29899	1.39302	149.254	0.88911	10.7511
2001-02-08	1.29312	1.40252	150.325	0.891687	10.7022
2001-02-09	1.29112	1.39928	150.48	0.893815	10.6858
2001-02-12	1.29332	1.39246		0.8909	10.7053
2001-02-13	1.29464	1.39584	151.797	0.889482	10.7151
2001-02-14	1.29256	1.40832	150.777	0.886713	10.6977
2001-02-15	1.28693	1.41577	149.541	0.889751	10.6522
2001-02-16	1.29156	1.41727	149.433	0.888889	10.6902
2001-02-19	1.29476	1.40536	149.972	0.890726
2001-02-20	1.28682	1.41877	149.374	0.895929	10.6506
2001-02-21	1.28898	1.40934	148.941	0.892459	10.6691
2001-02-22	1.28576	1.41979	149.142	0.890292	10.6421
2001-02-23	1.28459	1.41724	149.975	0.890162	10.633
2001-02-26	1.28723	1.41376	149.382	0.888478	10.6551
2001-02-27	1.28984	1.40766	149.686	0.893112	10.6774
2001-02-28	1.29248	1.39757	150.444	0.892594	10.6995
2001-03-01	1.29363	1.39565	151.743	0.892961	10.7084
2001-03-02	1.29733	1.3856	152.437	0.883439	10.7396
2001-03-03
2001-03-05	1.29359	1.39021	154.325	0.879933	10.7079
2001-03-06	1.29355	1.39406	153.544	0.881585	10.7077
2001-03-07	1.29345	1.38976	154.309	0.883806	10.7063
2001-03-08	1.29391	1.38951	155.528	0.881531	10.7097
2001-03-09	1.2954	1.38442	154.8	0.884353	10.7225
2001-03-12	1.29074	1.39208	155.469	0.881593	10.6853
2001-03-13	1.28785	1.39953	154.774	0.886156	10.6612
2001-03-14	1.2857	1.40024	153.872	0.884737	10.6427
2001-03-15	1.27833	1.41034	154.486	0.885944	10.5815
2001-03-16	1.2703	1.41981	155.549	0.887642	10.5144
2001-03-19	1.27305	1.41513	156.967	0.888818	10.5373
2001-03-20	1.27289	1.41118		0.889759	10.5359
2001-03-21	1.26981	1.41247	156.504	0.888968	10.5103
2001-03-22	1.2656	1.42378	156.491	0.890512	10.4751
2001-03-23	1.269	1.42233	156.215	0.890718	10.5039
2001-03-26	1.26878	1.42001	156.694	0.886014	10.5018
2001-03-27	1.27043	1.41915	155.627	0.886368	10.5157
2001-03-28	1.26804	1.4312	154.574	0.886926	10.4965
2001-03-29	1.26686	1.43309	155.063	0.879275	10.4869
2001-03-30	1.26065	1.42737	157.077	0.884353	10.4353
2001-04-02	1.25705	1.43302	158.765	0.884244	10.4053
2001-04-03	1.26021	1.42477	159.354	0.886541	10.431
2001-04-04	1.26743	1.40326	159.632	0.885261	10.4906
2001-04-05	1.27136	1.40949	158.539	0.885598	10.5228
2001-04-06	1.26837	1.41876	158.8	0.887099	10.4979
2001-04-09	1.2706	1.40896	158.634	0.879856	10.5168
2001-04-10	1.2692	1.41889	158.523	0.880227	10.505
2001-04-11	1.26591	1.43203	156.973	0.88143	10.4778
2001-04-12	1.26563	1.43025	155.672	0.881298	10.4759
2001-04-13	1.26614		157.254		10.4797
2001-04-16	1.26435		157.601		10.4649
2001-04-17	1.26181	1.43534	157.032	0.881648	10.4446
2001-04-18	1.26224	1.43796	155.066	0.885159	10.4482
2001-04-19	1.26711	1.43549	154.714	0.885904	10.4882
2001-04-20	1.27442	1.41776	154.97	0.883174	10.549
2001-04-23	1.27443	1.41571	155.544	0.884033	10.5484
2001-04-24	1.27312	1.41884	154.748	0.885591	10.5375
2001-04-25	1.2706	1.42014	155.267	0.885128	10.5163
2001-04-26	1.27227	1.4116	155.345	0.883704	10.5305
2001-04-27	1.27254	1.41033	157.095	0.881811	10.5332
2001-04-30	1.26579	1.42608		0.884056	10.4773
2001-05-01	1.26582		155.95	0.886863	10.4777
2001-05-02	1.26909	1.42482	154.955	0.887288	10.5047
2001-05-03	1.26924	1.42563		0.88739	10.506
2001-05-04	1.27091	1.42176		0.886517	10.5198
2001-05-07	1.27164	1.42577	154.733		10.5259
2001-05-08	1.2683	1.43052	154.289	0.88451	10.4996
2001-05-09	1.26532	1.43347	153.927	0.88795	10.4737
2001-05-10	1.26668	1.43128	154.725	0.889838	10.4845
2001-05-11	1.26141	1.43783	154.523	0.890258	10.4408
2001-05-14	1.25995	1.44077	154.571	0.888036	10.4287
2001-05-15	1.26031	1.4374	155.333	0.88892	10.4315
2001-05-16	1.26334	1.43009	156.528	0.88494	10.4565
2001-05-17	1.26438	1.43435	155.835	0.883135	10.4649
2001-05-18	1.26151	1.43729	154.724	0.883158	10.4412
2001-05-21	1.26126	1.44078	155.702	0.878372	10.4404
2001-05-22	1.25953	1.45024	154.733	0.87784	10.4256
2001-05-23	1.25614	1.46318	152.747	0.882924	10.3972
2001-05-24	1.25801	1.46212	150.961	0.889047	10.4125
2001-05-25	1.2559	1.46188	150.96	0.885128	10.3952
2001-05-28	1.2557	1.46284	151.94
2001-05-29	1.25568	1.46829	152.402	0.885089	10.393
2001-05-30	1.25583	1.46744	150.951	0.88358	10.3954
2001-05-31	1.25423	1.47904	149.504	0.88494	10.3812
2001-06-01	1.25436	1.47955	149.457	0.884478	10.3832
2001-06-04	1.25537	1.47465	149.891	0.88469	10.3907
2001-06-05	1.25059	1.47736	149.195	0.888076	10.351
2001-06-06	1.25237	1.46596	150.911	0.892833	10.3661
2001-06-07	1.24899	1.4753	150.128	0.903751	10.3375
2001-06-08	1.2482	1.47402	150.034	0.90371	10.331
2001-06-11	1.24734	1.46849	151.115	0.900739	10.3238
2001-06-12	1.24562	1.46993	151.841	0.906101	10.3101
2001-06-13	1.24863	1.46176	152.583	0.906577	10.3361
2001-06-14	1.24879	1.47055	152.228	0.897642	10.3367
2001-06-15	1.258	1.45232	152.872	0.893025	10.4125
2001-06-18	1.25113	1.45802	153.701	0.892069	10.3556
2001-06-19	1.25002	1.45979	154.127	0.894855	10.3475
2001-06-20	1.24761	1.46553	153.581	0.894214	10.3265
2001-06-21	1.24925	1.46077	154.719	0.886871	10.3399
2001-06-22	1.24877	1.46432	155.222	0.88234	10.3357
2001-06-25	1.25265	1.45539	155.58	0.885206	10.368
2001-06-26	1.2525	1.45454	154.809	0.886918	10.3667
2001-06-27	1.25272	1.45294	155.275	0.884627	10.3685
2001-06-28	1.24746	1.46571	155.434	0.884095	10.3253
2001-06-29	1.24565	1.46892	154.523	0.887154	10.3099
2001-07-02	1.24584	1.47349	155.356	0.880266	10.3118
2001-07-03	1.24544	1.46575	154.373	0.883736	10.3082
2001-07-04	1.24376	1.47139	154.849	0.886313
2001-07-05	1.24134	1.47392	155.664	0.883322	10.2742
2001-07-06	1.23916	1.478	155.824	0.884541	10.2563
2001-07-09	1.24288	1.46929	156.043	0.884228	10.2869
2001-07-10	1.2467	1.45899	156.897	0.884439	10.319
2001-07-11	1.25157	1.45346	157.26	0.883626	10.3591
2001-07-12	1.24821	1.46194	154.903	0.886886	10.3313
2001-07-13	1.24859	1.46221	155.074	0.889688	10.3342
2001-07-16	1.24754	1.4535	155.917	0.890845	10.3255
2001-07-17	1.24511	1.46209	156.199	0.890195	10.3057
2001-07-18	1.25137	1.45003	156.734	0.888194	10.3576
2001-07-19	1.25867	1.44293	156.075	0.888139	10.4177
2001-07-20	1.26037	1.43616		0.880576	10.4318
2001-07-23	1.25699	1.44881	155.301	0.883026	10.4041
2001-07-24	1.25701	1.44352	156.31	0.886156	10.4047
2001-07-25	1.25928	1.43214	156.592	0.884267	10.4231
2001-07-26	1.26155	1.43947	155.802	0.8822	10.442
2001-07-27	1.26019	1.43726	155.948	0.88397	10.4306
2001-07-30	1.25753	1.43701	156.751	0.882909	10.4082
2001-07-31	1.25874	1.43774	157.09	0.882893	10.4186
2001-08-01	1.26141	1.43065	157.424	0.881298	10.4405
2001-08-02	1.26266	1.4368	157.075	0.880328	10.4508
2001-08-03	1.26236	1.43353	156.47	0.883143	10.4483
2001-08-06	1.26175	1.43299	156.406	0.885999	10.4435
2001-08-07	1.25869	1.43555	155.952	0.888968	10.4184
2001-08-08	1.25923	1.43698	155.514	0.889783	10.423
2001-08-09	1.2646	1.42844	156.178	0.890123	10.4675
2001-08-10	1.26971	1.4209	155.095	0.890964	10.5092
2001-08-13	1.27271	1.41553	155.334	0.894134	10.5343
2001-08-14	1.26939	1.41547	156.135	0.893687	10.5071
2001-08-15	1.28038	1.40485	155.502	0.891258	10.5978
2001-08-16	1.28535	1.40568	154.05	0.887611	10.6389
2001-08-17	1.28329	1.40434	154.315	0.888336	10.6215
2001-08-20	1.283	1.40233	154.537	0.888257	10.6191
2001-08-21	1.28368	1.40631	155.107	0.885724	10.6247
2001-08-22	1.28865	1.39827	154.38	0.884635	10.666
2001-08-23	1.28139	1.40627	154.344	0.886957	10.6058
2001-08-24	1.28154	1.40705	153.4	0.889094	10.6077
2001-08-27	1.28143	1.40972	154.067		10.6064
2001-08-28	1.2781	1.41352	153.692	0.888494	10.5786
2001-08-29	1.28457	1.40821	154.02	0.881834	10.6322
2001-08-30	1.28257	1.41019	153.459	0.882402	10.6154
2001-08-31	1.28823	1.40667	153.235	0.882348	10.6625
2001-09-03	1.28349	1.41479	152.928	0.88213
2001-09-04	1.27781	1.42454	151.932	0.882402	10.5762
2001-09-05	1.27308	1.43187	152.451	0.879987	10.5373
2001-09-06	1.27096	1.4353	154.167	0.875074	10.5195
2001-09-07	1.27479	1.42403	154.25	0.876931	10.5511
2001-09-10	1.28143	1.41641	153.835	0.873981	10.606
2001-09-11	1.27436	1.42164	154.962	0.874944	10.5477
2001-09-12	1.28295	1.41731	153.12	0.875251	10.6188
2001-09-13	1.2833	1.41644	153.611	0.874661	10.6216
2001-09-14	1.28975	1.39902	153.481	0.875182	10.6748
2001-09-17	1.29694	1.39922	152.844	0.881795	10.7344
2001-09-18	1.29451	1.39856	152.558	0.881998	10.7144
2001-09-19	1.29501	1.3988	152.746	0.88433	10.7183
2001-09-20	1.29455	1.39815	152.148	0.883049	10.7145
2001-09-21	1.2924	1.40478	151.469	0.887697	10.6968
2001-09-24	1.28961	1.40725		0.883228	10.6741
2001-09-25	1.29117	1.40712	151.455	0.882854	10.6873
2001-09-26	1.29349	1.40307	151.726	0.876639	10.7061
2001-09-27	1.29041	1.40185	152.849	0.875151	10.6806
2001-09-28	1.28901	1.41168	153.779	0.876755	10.6689
2001-10-01	1.286	1.40931	153.998	0.869921	10.644
2001-10-02	1.28631	1.39983	154.679	0.870246	10.6465
2001-10-03	1.28673	1.39725	155.566	0.875442	10.65
2001-10-04	1.28554	1.41004	154.714	0.872913	10.6401
2001-10-05	1.28753	1.40345	155.147	0.87083	10.6566
2001-10-08	1.28976	1.39978		0.875365
2001-10-09	1.28879	1.40193	154.655	0.87697	10.6672
2001-10-10	1.28302	1.40436	154.604	0.884603	10.6193
2001-10-11	1.27937	1.4118	153.844	0.881904	10.5889
2001-10-12	1.27747	1.41313	154.995	0.883143	10.5729
2001-10-15	1.28171	1.40894	155.151	0.883572	10.6082
2001-10-16	1.27678	1.4105	154.171	0.884259	10.5675
2001-10-17	1.27663	1.41502	155.238	0.882807	10.5665
2001-10-18	1.27653	1.41428	154.46	0.884877	10.5658
2001-10-19	1.27557	1.41589	154.599	0.884956	10.5577
2001-10-22	1.2729	1.41922	154.594	0.88915	10.5358
2001-10-23	1.26623	1.42481	155.302	0.891146	10.4803
2001-10-24	1.26874	1.42284	155.523	0.889719	10.501
2001-10-25	1.26727	1.42566	156.001	0.888873	10.4891
2001-10-26	1.26926	1.42438	155.713	0.886973	10.5057
2001-10-29	1.27414	1.41492	156.12	0.879685	10.546
2001-10-30	1.27888	1.41095	155.96	0.879562	10.5851
2001-10-31	1.27808	1.41349	155.695	0.87804	10.5784
2001-11-01	1.281	1.40815	156.704	0.874523	10.6027
2001-11-02	1.27957	1.41295	155.89	0.873782	10.5908
2001-11-05	1.27317	1.42079	154.983	0.877147	10.5378
2001-11-06	1.27604	1.42399	155.102	0.875496	10.5614
2001-11-07	1.27946	1.41942	154.598	0.872996	10.5896
2001-11-08	1.27674	1.42303	154.422	0.872745	10.5671
2001-11-09	1.27322	1.42578	153.232	0.878627	10.5379
2001-11-12	1.27421	1.42864	153.478	0.876163	10.546
2001-11-13	1.26973	1.43602	153.447	0.87707	10.5089
2001-11-14	1.2652	1.43723	153.785	0.879832	10.4717
2001-11-15	1.26603	1.43459	154.708	0.881632	10.4789
2001-11-16	1.26563	1.4309	154.913	0.884189	10.4757
2001-11-19	1.26143	1.43459	155.156	0.887705	10.4409
2001-11-20	1.26386	1.4323	155.518	0.89048	10.4608
2001-11-21	1.2625	1.43613	155.666	0.88877	10.4496
2001-11-22	1.25968	1.43504	155.192	0.891242
2001-11-23	1.25882	1.43129		0.890258
2001-11-26	1.26148	1.43058	156.55	0.889434	10.4413
2001-11-27	1.25881	1.43242	156.445	0.893471	10.4192
2001-11-28	1.26273	1.42988	156.01	0.891822	10.4519
2001-11-29	1.26708	1.42577	155.877	0.888431	10.4882
2001-11-30	1.26608	1.42288	156.93	0.888163	10.4796
2001-12-03	1.267	1.41961	156.728	0.891504	10.487
2001-12-04	1.26625	1.42243	157.331	0.889593	10.4809
2001-12-05	1.26594	1.41937	157.229	0.889751	10.4784
2001-12-06	1.26249	1.42028	157.432	0.891711	10.45
2001-12-07	1.2651	1.4197	158.049	0.886603	10.4715
2001-12-10	1.26284	1.42693	158.802	0.882854	10.4525
2001-12-11	1.26394	1.41888	159.193	0.882208	10.4614
2001-12-12	1.26671	1.41722	159.454	0.878194	10.4843
2001-12-13	1.26765	1.41243	159.851	0.877208	10.492
2001-12-14	1.26923	1.40776	161.637	0.874065	10.5052
2001-12-17	1.27074	1.40429	162.401	0.871566	10.5178
2001-12-18	1.26836	1.40741	162.667	0.871908	10.498
2001-12-19	1.26536	1.40862	162.22	0.874294	10.473
2001-12-20	1.26487	1.40963	162.788	0.875519	10.4688
2001-12-21	1.26235	1.41155	163.285	0.871186	10.4481
2001-12-24	1.25454	1.42594		0.875097
2001-12-25	1.25454		164.094
2001-12-26	1.2542		164.049		10.3805
2001-12-27	1.25447	1.42181	164.711	0.867243	10.3828
2001-12-28	1.25562	1.42474	165.491	0.866604	10.3925
2001-12-31	1.25673			0.866469
2002-01-01	1.25673
2002-01-02	1.2629	1.39732		0.87036	10.4525
2002-01-03	1.26362	1.39843		0.874477	10.4585
2002-01-04	1.26054	1.40779	165.256	0.876409	10.4332
2002-01-07	1.25628	1.41076	164.322	0.87558	10.3979
2002-01-08	1.25592	1.40972	165.631	0.872227	10.3948
2002-01-09	1.25775	1.40988	167.256	0.872654	10.41
2002-01-10	1.2578	1.41183	166.218	0.870875	10.4103
2002-01-11	1.25798	1.41045	166.494	0.872022	10.412
2002-01-14	1.25949	1.41088		0.868855	10.4245
2002-01-15	1.25947	1.41165	165.872	0.870883	10.4244
2002-01-16	1.25361	1.42181	164.662	0.872989	10.3758
2002-01-17	1.25256	1.4203	165.463	0.873233	10.3672
2002-01-18	1.25175	1.42083	166.357	0.871809	10.3603
2002-01-21	1.25306	1.41749	165.78	0.872852	10.3713
2002-01-22	1.25033	1.416	166.482	0.875764	10.3486
2002-01-23	1.25175	1.41345	167.672	0.875964	10.3601
2002-01-24	1.24634	1.42163	167.571	0.87604	10.3156
2002-01-25	1.24104	1.43258	167.293	0.878619	10.2715
2002-01-28	1.23857	1.4439	165.746	0.881174	10.2513
2002-01-29	1.24039	1.4383	165.22	0.879399	10.2662
2002-01-30	1.24395	1.43942	165.134	0.878302	10.2955
2002-01-31	1.24204	1.43805	165.067	0.878951	10.2798
2002-02-01	1.23923	1.43563	166.429	0.87814	10.2566
2002-02-04	1.24171	1.43651	165.645	0.876732	10.2772
2002-02-05	1.24545	1.43435	164.648	0.875902	10.3079
2002-02-06	1.24315	1.43485	166.333	0.878611	10.2892
2002-02-07	1.24179	1.43327	166.337	0.8807	10.2778
2002-02-08	1.24498	1.42446	166.89	0.878912	10.3043
2002-02-11	1.24684	1.41783		0.876632	10.3198
2002-02-12	1.24696	1.4246	166.22	0.874447
2002-02-13	1.24942	1.43102	166.36	0.871954	10.3412
2002-02-14	1.24576	1.43306	165.001	0.873546	10.3109
2002-02-15	1.24602	1.43139	165.409	0.872745	10.3131
2002-02-18	1.24685	1.43069	165.395	0.872897
2002-02-19	1.24395	1.43114	165.98	0.873378	10.2961
2002-02-20	1.24768	1.42706	166.254	0.871954	10.3268
2002-02-21	1.24533	1.43124	166.749	0.873118	10.3071
2002-02-22	1.24483	1.42315	166.994	0.873012	10.3028
2002-02-25	1.24657	1.42889	166.978	0.872212	10.3172
2002-02-26	1.24373	1.43254	166.436	0.872791	10.294
2002-02-27	1.24084	1.43467	166.831	0.875434	10.27
2002-02-28	1.24163	1.43524	166.254	0.876355	10.2763
2002-03-01	1.24384	1.43316	166.115	0.875327	10.2948
2002-03-04	1.24317	1.43736	165.031	0.877701	10.2894
2002-03-05	1.24539	1.43445	164.827	0.877031	10.3074
2002-03-06	1.24684	1.43118	164.646	0.877008	10.3196
2002-03-07	1.25331	1.43006	162.868	0.881244	10.3738
2002-03-08	1.25534	1.42701	160.244	0.881314	10.3906
2002-03-11	1.25208	1.43242	161.456	0.881624	10.3634
2002-03-12	1.25126	1.4328	160.912	0.884158	10.3563
2002-03-13	1.25094	1.43227	161.747	0.886124	10.3542
2002-03-14	1.2552	1.42587	161.732	0.885065	10.3898
2002-03-15	1.25616	1.41891	162.359	0.881764	10.3979
2002-03-18	1.25153	1.42349	163.262	0.879376	10.3593
2002-03-19	1.25388	1.42019	164.447	0.878009	10.379
2002-03-20	1.25084	1.41916	165.437	0.879453	10.3537
2002-03-21	1.25397	1.42222		0.875741	10.3794
2002-03-22	1.25069	1.42204	165.528	0.876263	10.3519
2002-03-25	1.24822	1.42508	165.702	0.875028	10.3314
2002-03-26	1.2469	1.42715	165.963	0.875082	10.3207
2002-03-27	1.24862	1.42765	165.817	0.876409	10.3351
2002-03-28	1.24682	1.42918	165.328	0.876063	10.3204
2002-03-29	1.24691		166.089		10.3212
2002-04-01	1.2515		166.762		10.3589
2002-04-02	1.24976	1.42245	166.718	0.86952	10.3445
2002-04-03	1.25073	1.42081	165.973	0.871042	10.3527
2002-04-04	1.25261	1.42052	165.909	0.871627	10.368
2002-04-05	1.25155	1.42449	165.58	0.872585	10.3591
2002-04-08	1.25202	1.42631	164.577	0.872547	10.3629
2002-04-09	1.25096	1.42755	164.814	0.873454	10.3541
2002-04-10	1.25469	1.42611	163.486	0.87289	10.3852
2002-04-11	1.25224	1.42397	164.607	0.873073	10.3649
2002-04-12	1.25233	1.42262	165.433	0.871612	10.3658
2002-04-15	1.25326	1.42383	164.991	0.871893	10.3733
2002-04-16	1.25285	1.42321	164.687	0.872212	10.3701
2002-04-17	1.258	1.41667	164.861	0.870951	10.4127
2002-04-18	1.25839	1.41472	164.371	0.871285	10.416
2002-04-19	1.26009	1.41806	163.937	0.870284	10.4304
2002-04-22	1.25893	1.4174	163.812	0.87039	10.4204
2002-04-23	1.25863	1.41865	163.471	0.868855	10.418
2002-04-24	1.26012	1.41714	164.105	0.870549	10.4305
2002-04-25	1.26571	1.41121	163.91	0.871581	10.4768
2002-04-26	1.26543	1.41058	162.95	0.871574	10.4744
2002-04-29	1.27005	1.40524		0.869543	10.5124
2002-04-30	1.26771	1.40731	162.267	0.870201	10.4932
2002-05-01	1.26773		162.967	0.869618	10.4934
2002-05-02	1.26995	1.40605	161.41	0.868576	10.5117
2002-05-03	1.27185	1.40025		0.869286	10.5275
2002-05-06	1.27695	1.39649			10.5697
2002-05-07	1.2748	1.39704	161.797	0.869694	10.5519
2002-05-08	1.27146	1.39906	162.976	0.869913	10.5243
2002-05-09	1.26971	1.40129	163.323	0.871156	10.5096
2002-05-10	1.27403	1.39727	163.84	0.871308	10.5453
2002-05-13	1.27564	1.39904	162.389	0.871999	10.5586
2002-05-14	1.26963	1.40105	162.831	0.874829	10.5088
2002-05-15	1.26777	1.40395	162.782	0.874806	10.4932
2002-05-16	1.27252	1.39469	162.501	0.873805	10.5324
2002-05-17	1.27585	1.39407	162.862	0.876155	10.56
2002-05-20	1.27997	1.39096	161.02	0.876685	10.594
2002-05-21	1.27989	1.38922	161.138	0.877963	10.5935
2002-05-22	1.28437	1.38701	160.546	0.879105	10.6307
2002-05-23	1.28224	1.39178	159.383	0.87885	10.6131
2002-05-24	1.27943	1.3925	159.993	0.880662	10.59
2002-05-27	1.28007	1.39168	159.753	0.879716
2002-05-28	1.28377	1.3871	160.15	0.879291	10.6252
2002-05-29	1.28613	1.37997	160.304	0.880251	10.6448
2002-05-30	1.28986	1.37585	160.265	0.880444	10.6756
2002-05-31	1.29066	1.37494	160.558	0.879972	10.6821
2002-06-03	1.29075	1.38597	160.505		10.6832
2002-06-04	1.29167	1.36902	159.651		10.6909
2002-06-05	1.28873	1.37524	159.868	0.883603	10.6667
2002-06-06	1.28844	1.37273	160.991	0.884674	10.6644
2002-06-07	1.29171	1.3666	160.689	0.884674	10.6915
2002-06-10	1.29219	1.3661	161.33	0.884033	10.6955
2002-06-11	1.29122	1.37115	160.886	0.880956	10.6871
2002-06-12	1.2925	1.36744	162.144	0.878056	10.6979
2002-06-13	1.29005	1.36992	162.224	0.877647	10.6776
2002-06-14	1.29555	1.3669	161.684	0.876855	10.7231
2002-06-17	1.29337	1.37213	160.766	0.875373	10.7056
2002-06-18	1.29515	1.36562	161.052	0.873454	10.7206
2002-06-19	1.30117	1.36091	161.67	0.871513	10.7703
2002-06-20	1.30195	1.35733	161.442	0.871802	10.7765
2002-06-21	1.30668	1.35604	161.244	0.873561	10.8155
2002-06-24	1.31563	1.34509	161.428	0.873996	10.8895
2002-06-25	1.31112	1.35	159.432	0.872106	10.8523
2002-06-26	1.32533	1.33642	160.365	0.868327	10.97
2002-06-27	1.32056	1.34422	158.6	0.869248	10.9304
2002-06-28	1.33046	1.3338	158.924	0.865621	11.0124
2002-07-01	1.32431	1.33594	158.255	0.865059	10.9613
2002-07-02	1.32024	1.34198	158.429	0.863976	10.9275
2002-07-03	1.31909	1.34876	158.489	0.864917	10.9178
2002-07-04	1.31787	1.34614	158.474	0.863953
2002-07-05	1.31511	1.3523	158.339	0.866514	10.8846
2002-07-08	1.32396	1.34714	157.817	0.864431	10.9581
2002-07-09	1.32835	1.33772	157.742	0.860504	10.9943
2002-07-10	1.33177	1.3455	157.389	0.858045	11.0226
2002-07-11	1.32772	1.34986	156.273	0.860148	10.9893
2002-07-12	1.32955	1.34665	155.425	0.858553	11.0043
2002-07-15	1.33644	1.33324	155.428	0.857684	11.0614
2002-07-16	1.34484	1.32798	156.338	0.854686	11.131
2002-07-17	1.34035	1.33183	155.413	0.856729	11.0939
2002-07-18	1.33893	1.33121	156.093	0.85582	11.0821
2002-07-19	1.34527	1.32591	155.916	0.853053	11.1346
2002-07-22	1.34241	1.33096	155.921	0.852813	11.1111
2002-07-23	1.33148	1.34357	155.716	0.85089	11.0206
2002-07-24	1.33232	1.34374	156.548	0.850347	11.0275
2002-07-25	1.33771	1.33584	155.643	0.851288	11.0721
2002-07-26	1.3381	1.33703	157.093	0.84679	11.0752
2002-07-29	1.32453	1.34867	157.857	0.847371	10.9627
2002-07-30	1.32551	1.34775	159.22	0.84827	10.9707
2002-07-31	1.32248	1.35182	158.5	0.844823	10.9458
2002-08-01	1.31887	1.35131	157.935	0.850065	10.9158
2002-08-02	1.32961	1.34671	158.157	0.846561	11.0049
2002-08-05	1.32713	1.34926	157.663	0.849149	10.9843
2002-08-06	1.31488	1.35709	157.523	0.852326	10.883
2002-08-07	1.31457	1.35551	158.866	0.856458	10.8806
2002-08-08	1.31302	1.35544	157.759	0.860489	10.8674
2002-08-09	1.31575	1.3524	159.271	0.860696	10.8899
2002-08-12	1.31803	1.34768	158.032	0.86417	10.9091
2002-08-13	1.32128	1.34838	157.101	0.86285	10.9359
2002-08-14	1.32952	1.34881	155.62	0.860526	11.0039
2002-08-15	1.32281	1.35298	155.496	0.863901	10.9486
2002-08-16	1.32473	1.34833	155.788	0.863752	10.9645
2002-08-19	1.32304	1.35017	155.986	0.86023	10.9504
2002-08-20	1.3197	1.34773	157.045	0.866063	10.9229
2002-08-21	1.32119	1.3534	156.033	0.865561	10.9349
2002-08-22	1.32014	1.35122	157.097	0.863908	10.9263
2002-08-23	1.31417	1.35524	157.767	0.865269	10.877
2002-08-26	1.3172	1.35773	157.635	0.864416	10.9014
2002-08-27	1.32053	1.35106	156.945	0.865351	10.9296
2002-08-28	1.32274	1.34616	156.612	0.863014	10.948
2002-08-29	1.32649	1.34765	157.653	0.860407	10.9789
2002-08-30	1.32751	1.35006	156.58	0.854971	10.9876
2002-09-02	1.32537	1.34967	157.322	0.855798
2002-09-03	1.33187	1.34396	157.094	0.854474	11.0239
2002-09-04	1.33173	1.33882	156.211	0.852086	11.0228
2002-09-05	1.33465	1.338	157.556	0.850203	11.0472
2002-09-06	1.33091	1.34191	157.779	0.849012	11.0159
2002-09-09	1.32477	1.35264	157.052	0.84938	10.9652
2002-09-10	1.32079	1.35327	156.58	0.851136	10.9321
2002-09-11	1.32045	1.35444	158.19	0.848615	10.9292
2002-09-12	1.32067	1.35356	158.718	0.850123	10.9309
2002-09-13	1.32365	1.34929	158.534	0.847522	10.9556
2002-09-16	1.31288	1.35585		0.85152	10.8664
2002-09-17	1.30942	1.35706	160.732	0.855498	10.838
2002-09-18	1.31572	1.35292	160.452	0.855249	10.8901
2002-09-19	1.32001	1.34502	160.645	0.850138	10.9254
2002-09-20	1.31809	1.34636	161.729	0.850601	10.9098
2002-09-23	1.3201	1.3428		0.847853	10.9265
2002-09-24	1.31679	1.33983	162.821	0.8473	10.8989
2002-09-25	1.31802	1.34891	161.524	0.845702	10.9093
2002-09-26	1.31856	1.34602	162.051	0.844794	10.9138
2002-09-27	1.31817	1.34796	161.278	0.847537	10.9106
2002-09-30	1.32269	1.34147	160.774	0.845873	10.9482
2002-10-01	1.32393	1.34259	161.652	0.841715	10.9584
2002-10-02	1.32032	1.34247	162.334	0.843391	10.9286
2002-10-03	1.32354	1.33826	162.597	0.843021	10.9552
2002-10-04	1.32242	1.34051	162.459	0.843327	10.9459
2002-10-07	1.31665	1.34243	162.976	0.842446	10.8982
2002-10-08	1.31772	1.34462	163.727	0.842105	10.9071
2002-10-09	1.31634	1.34129	163.095	0.847997	10.8955
2002-10-10	1.32238	1.33912	163.287	0.845351	10.9453
2002-10-11	1.3198	1.33894	163.655	0.844937	10.9238
2002-10-14	1.3206			0.84573
2002-10-15	1.31705	1.34255	163.775	0.847522	10.9008
2002-10-16	1.31702	1.34075	164.298	0.847178	10.9006
2002-10-17	1.31446	1.34637	163.454	0.845802	10.8796
2002-10-18	1.31124	1.34693	164.167	0.847328	10.8527
2002-10-21	1.31294	1.34688	164.052	0.848371	10.8669
2002-10-22	1.31207	1.34324	164.272	0.848961	10.8598
2002-10-23	1.3142	1.34445	163.355	0.849849	10.8774
2002-10-24	1.31281	1.34813	162.854	0.849329	10.8661
2002-10-25	1.31542	1.34736	163.113	0.847077	10.8879
2002-10-28	1.31323	1.34759	163.891	0.848558	10.8697
2002-10-29	1.32025	1.34445	163.116	0.846855	10.9279
2002-10-30	1.32	1.34351	162.201	0.847838	10.9257
2002-10-31	1.32163	1.33986	161.834	0.847199	10.9393
2002-11-01	1.3264	1.32985	162.682	0.848515	10.9787
2002-11-04	1.32507	1.33253		0.851201	10.9678
2002-11-05	1.33021	1.32703	162.153	0.850789	11.0102
2002-11-06	1.326	1.332	161.971	0.851259	10.9754
2002-11-07	1.33042	1.3287	161.912	0.849625	11.012
2002-11-08	1.33725	1.32309	161.74	0.843533	11.0687
2002-11-11	1.34266	1.32595	160.515	0.841368	11.1132
2002-11-12	1.34005	1.32928	160.471	0.842637	11.0917
2002-11-13	1.33708	1.32805	160.048	0.842304	11.0674
2002-11-14	1.33701	1.32443	160.909	0.842424	11.0667
2002-11-15	1.33266	1.3288	160.785	0.84611	11.0308
2002-11-18	1.33576	1.32714	161.561	0.844937	11.0565
2002-11-19	1.33843	1.32191	161.883	0.841942	11.0785
2002-11-20	1.32978	1.32726	162.659	0.845537	11.0066
2002-11-21	1.33027	1.32576	162.825	0.84488	11.0106
2002-11-22	1.33056	1.32737	163.353	0.841432	11.0133
2002-11-25	1.32405	1.33675	162.355	0.845009	10.9594
2002-11-26	1.32587	1.33791	161.823	0.848234	10.9742
2002-11-27	1.32481	1.33455	161.229	0.854496	10.9656
2002-11-28	1.32469		161.97	0.852937
2002-11-29	1.32408	1.33381	161.935	0.85314
2002-12-02	1.319	1.33624	162.698	0.852341	10.9176
2002-12-03	1.32446	1.32885	164.856	0.846303	10.9627
2002-12-04	1.3271	1.32472	165.728	0.843512	10.9847
2002-12-05	1.32466	1.32585	165.914	0.843839	10.9642
2002-12-06	1.32611	1.32531	166.028	0.845194	10.9764
2002-12-09	1.33372	1.32143	164.314	0.845087	11.0396
2002-12-10	1.33433	1.31968	164.857	0.845151	11.0442
2002-12-11	1.33134	1.32248	164.953	0.846905	11.0198
2002-12-12	1.33501	1.31451	164.701	0.845695	11.0502
2002-12-13	1.3415	1.31249	164.535	0.845251	11.1036
2002-12-16	1.34232	1.31445	161.95	0.844809	11.1106
2002-12-17	1.3476	1.30746	162.722	0.842723	11.1545
2002-12-18	1.34421	1.3127	163.12	0.841078	11.1264
2002-12-19	1.34727	1.31147	163.222	0.839525	11.1518
2002-12-20	1.34571	1.31225	162.522	0.839497	11.139
2002-12-23	1.34801	1.31104		0.843035	11.1582
2002-12-24	1.34663	1.30791	162.134	0.846726	11.1467
2002-12-25	1.34663		162.134
2002-12-26	1.3504		162.386		11.1778
2002-12-27	1.35143	1.30246	162.172	0.844802	11.1861
2002-12-30	1.35458	1.29973	162.414	0.845609	11.2123
2002-12-31	1.35952	1.29639		0.843483
2003-01-02	1.35766	1.29969		0.84458	11.2374
2003-01-03	1.3511	1.30013		0.847242	11.1828
2003-01-06	1.35928	1.29603	162.162	0.842595	11.2505
2003-01-07	1.35318	1.29802	161.638	0.843896	11.1999
2003-01-08	1.35259	1.30344	162.513	0.844523	11.1948
2003-01-09	1.35957	1.29397	161.653	0.844823	11.2526
2003-01-10	1.35884	1.29376	162.435	0.844787	11.2466
2003-01-13	1.36025	1.28946		0.847932	11.2585
2003-01-14	1.36306	1.2887	162.068	0.848997	11.2818
2003-01-15	1.36035	1.29237	160.589	0.851071	11.2596
2003-01-16	1.36303	1.29026	161.11	0.84961	11.2818
2003-01-17	1.36791	1.28418	161.413	0.846375	11.3222
2003-01-20	1.36653	1.28276	161.523	0.850572
2003-01-21	1.36525	1.28156	162.192	0.849726	11.3002
2003-01-22	1.3691	1.27738	161.759	0.850268	11.332
2003-01-23	1.37234	1.27577	162.897	0.846289	11.3589
2003-01-24	1.37433	1.27442	162.144	0.842943	11.3751
2003-01-27	1.38031	1.26983	162.669	0.84268	11.4245
2003-01-28	1.37485	1.27207	163.016	0.839504	11.3793
2003-01-29	1.37954	1.26936	162.992	0.837654	11.418
2003-01-30	1.37267	1.27714	162.798	0.835213	11.361
2003-01-31	1.37654	1.27269	163.74	0.833813	11.3934
2003-02-03	1.36974	1.27667	164.575	0.836127	11.3371
2003-02-04	1.37411	1.26973	165.305	0.83522	11.3732
2003-02-05	1.381	1.26581	165.168	0.836211	11.4303
2003-02-06	1.3746	1.27125	164.952	0.834864	11.3773
2003-02-07	1.37077	1.27052	164.081	0.843028	11.3456
2003-02-10	1.3727	1.27008	165.342	0.840138	11.3623
2003-02-11	1.36463	1.27464		0.84273	11.2957
2003-02-12	1.36755	1.2744	165.132	0.845109	11.3199
2003-02-13	1.36854	1.27211	165.525	0.844516	11.3278
2003-02-14	1.37043	1.26974	165	0.847781	11.3435
2003-02-17	1.36519	1.27397	164.505	0.853883
2003-02-18	1.36677	1.27569	162.987	0.856531
2003-02-19	1.36673	1.2753	162.71	0.857802	11.3131
2003-02-20	1.36997	1.27285	162.889	0.857839	11.3399
2003-02-21	1.373	1.26684	162.522	0.860119	11.365
2003-02-24	1.36852	1.27648	162.033	0.86725	11.3279
2003-02-25	1.37141	1.27289	160.867	0.869527	11.3519
2003-02-26	1.36906	1.27319	160.796	0.868689	11.3322
2003-02-27	1.37347	1.26914	160.558	0.86731	11.3687
2003-02-28	1.37085	1.27142	161.417	0.866093	11.3472
2003-03-03	1.36982	1.26835	161.94	0.869558	11.3387
2003-03-04	1.37587	1.26007	161.734	0.870034	11.3885
2003-03-05	1.37995	1.25839	161.938	0.865936	11.4226
2003-03-06	1.37969	1.25849	161.948	0.860689	11.4203
2003-03-07	1.38396	1.2537	162.436	0.861586	11.4556
2003-03-10	1.38453	1.25388	161.686	0.866521	11.4601
2003-03-11	1.38515	1.25013	161.923	0.865014	11.4649
2003-03-12	1.3849	1.2558	162.656	0.85848	11.4628
2003-03-13	1.37649	1.26702	162.426	0.856876	11.3932
2003-03-14	1.36968	1.27116	161.896	0.859269	11.3368
2003-03-17	1.37067	1.26902	161.602	0.8674	11.345
2003-03-18	1.35731	1.28217	161.045	0.867792	11.2347
2003-03-19	1.35842	1.28517	161.245	0.873469	11.2438
2003-03-20	1.35833	1.28241	162.999	0.867002	11.243
2003-03-21	1.35503	1.28172		0.865673	11.216
2003-03-24	1.35893	1.27791	164.295	0.863908	11.2483
2003-03-25	1.36301	1.27491	163.356	0.864521	11.2817
2003-03-26	1.3593	1.2743	163.021	0.865464	11.2515
2003-03-27	1.36392	1.27196	163.466	0.866972	11.2894
2003-03-28	1.36295	1.27023	163.868	0.871346	11.2813
2003-03-31	1.37379	1.26094	165.061	0.869648	11.3714
2003-04-01	1.37345	1.26109	162.438	0.871369	11.3685
2003-04-02	1.37036	1.26534	161.566	0.870792	11.3425
2003-04-03	1.36251	1.27313	161.73	0.87184	11.2775
2003-04-04	1.3622	1.27071	163.396	0.87014	11.2749
2003-04-07	1.35433	1.27985	163.536	0.873485	11.2101
2003-04-08	1.35949	1.27532	163.071	0.876132	11.2528
2003-04-09	1.36286	1.26872	163.339	0.876271	11.281
2003-04-10	1.36563	1.26389	164.013	0.873614	11.3038
2003-04-11	1.36373	1.27036	163.306	0.868674	11.2879
2003-04-14	1.36341	1.26982	164.495	0.866423	11.2855
2003-04-15	1.36457	1.26536	164.021	0.868101	11.2948
2003-04-16	1.36762	1.26211	164.47	0.868221	11.3201
2003-04-17	1.37316	1.25747	163.475	0.870799	11.3658
2003-04-18	1.37092		164.168		11.3471
2003-04-21	1.3672		164.132		11.3162
2003-04-22	1.37491	1.25322	165.883	0.872075	11.3801
2003-04-23	1.37285	1.25443	164.879	0.869769	11.3634
2003-04-24	1.37759	1.25144	165.241	0.865426	11.4026
2003-04-25	1.37453	1.25265	165.081	0.865516	11.377
2003-04-28	1.37915	1.25093	165.498	0.864125	11.4152
2003-04-29	1.37567	1.25563		0.864499	11.3864
2003-04-30	1.38391	1.2433	165.516	0.867062	11.4548
2003-05-01	1.38796		165.028	0.865366	11.4882
2003-05-02	1.39182	1.23838	165.07	0.865988	11.5202
2003-05-05	1.39227	1.24111		0.866814	11.524
2003-05-06	1.39586	1.23049	165.48	0.867536	11.5536
2003-05-07	1.39992	1.2251	164.743	0.870868	11.587
2003-05-08	1.39879	1.22325	163.169	0.874462	11.5775
2003-05-09	1.40329	1.22387	164.326	0.875358	11.6148
2003-05-12	1.40926	1.2152	164.743	0.873362	11.6645
2003-05-13	1.40525	1.22005	164.414	0.874241	11.6313
2003-05-14	1.40489	1.22175	163.81	0.870602	11.6281
2003-05-15	1.40656	1.22758	163.512	0.86835	11.6418
2003-05-16	1.40435	1.22202	163.326	0.866078	11.6238
2003-05-19	1.41811	1.21706	163.438	0.8674	11.7374
2003-05-20	1.41363	1.21404	165.508	0.865823	11.7003
2003-05-21	1.41748	1.21266	165.378	0.862426	11.7324
2003-05-22	1.41522	1.20753	166.501	0.866423	11.7135
2003-05-23	1.42034	1.2047	166.606	0.866273	11.7559
2003-05-26	1.42053	1.20251	166.031	0.867024
2003-05-27	1.4262	1.19839	166.366	0.867416	11.8044
2003-05-28	1.41497	1.20546	165.905	0.865951	11.7117
2003-05-29	1.41573	1.20426	168.401	0.862143	11.718
2003-05-30	1.41995	1.20111	168.051	0.861831	11.7527
2003-06-02	1.41303	1.21061	168.15	0.866889	11.6953
2003-06-03	1.41378	1.20599	167.391	0.8647	11.7017
2003-06-04	1.4134	1.20897	167.842	0.865688	11.6987
2003-06-05	1.41314	1.20012	167.387	0.862195	11.6966
2003-06-06	1.42273	1.20438	167.598	0.854489	11.7759
2003-06-09	1.4154	1.20706	167.654	0.857089	11.7153
2003-06-10	1.4167	1.21096	167.383	0.857824	11.7257
2003-06-11	1.41944	1.20824	167.167	0.853133	11.7487
2003-06-12	1.42074	1.21079	167.477	0.848961	11.7595
2003-06-13	1.42105	1.20931	167.116	0.851238	11.7618
2003-06-16	1.42703	1.20383	167.961	0.847702	11.8114
2003-06-17	1.42338	1.20656	167.39	0.847099	11.781
2003-06-18	1.41904	1.21295	167.588	0.844666	11.7451
2003-06-19	1.41353	1.21281	167.715	0.844802	11.6998
2003-06-20	1.41703	1.21581	167.564	0.846389	11.729
2003-06-23	1.40951	1.22152	166.745	0.850181	11.667
2003-06-24	1.41203	1.22095	166.125	0.846281	11.6878
2003-06-25	1.4117	1.22214	165.874	0.844416	11.6853
2003-06-26	1.40608	1.22995	166.269	0.843483	11.6388
2003-06-27	1.40181	1.22826	167.446	0.846962	11.6033
2003-06-30	1.40086	1.22592	167.893	0.848954	11.5955
2003-07-01	1.40767	1.2195	168.428	0.849019	11.6519
2003-07-02	1.40864	1.22119	167.91	0.84669	11.66
2003-07-03	1.40607	1.22726	166.267	0.845752	11.6387
2003-07-04	1.40759	1.22762	166.658	0.843626
2003-07-07	1.40185	1.23403	165.559	0.848169	11.6036
2003-07-08	1.39561	1.23221	164.933	0.852958	11.5518
2003-07-09	1.39936	1.23237	165.614	0.856663	11.5829
2003-07-10	1.39931	1.23375	164.839	0.85454	11.5825
2003-07-11	1.39842	1.2359	164.874	0.854781	11.575
2003-07-14	1.39591	1.23543	164.34	0.859129	11.5541
2003-07-15	1.39726	1.23444	164.527	0.866837	11.5652
2003-07-16	1.3855	1.24394	163.835	0.870724	11.4678
2003-07-17	1.38983	1.2375	164.208	0.870982	11.5036
2003-07-18	1.3868	1.23766	164.932	0.870777	11.4785
2003-07-21	1.39197	1.23358		0.87496	11.5211
2003-07-22	1.39511	1.22993	166.297	0.870693	11.5473
2003-07-23	1.397	1.22533	166.312	0.871164	11.5629
2003-07-24	1.40235	1.22295	166.599	0.86881	11.6075
2003-07-25	1.40188	1.22147	167.034	0.866807	11.6037
2003-07-28	1.40056	1.21904	166.807	0.863319	11.5931
2003-07-29	1.40167	1.22288	167.219	0.862299	11.6023
2003-07-30	1.39927	1.22528	167.744	0.861779	11.5822
2003-07-31	1.39195	1.22985	167.173	0.864244	11.5216
2003-08-01	1.38452	1.23961	166.696	0.863811	11.4599
2003-08-04	1.39173	1.23086	166.729	0.863461	11.5201
2003-08-05	1.39204	1.22831	167.532	0.864409	11.5226
2003-08-06	1.39578	1.22523	167.354	0.864528	11.5533
2003-08-07	1.39392	1.2278	167.466	0.867355	11.5379
2003-08-08	1.39553	1.23214	166.375	0.865284	11.5511
2003-08-11	1.39157	1.23203	165.458	0.870057	11.5183
2003-08-12	1.39402	1.23234	165.442	0.869361	11.5383
2003-08-13	1.39133	1.23378	165.749	0.867092	11.5161
2003-08-14	1.39164	1.23482	166.023	0.865554	11.5186
2003-08-15	1.39071	1.23652	165.495	0.868598	11.5107
2003-08-18	1.38585	1.2387	165.415	0.870671	11.4704
2003-08-19	1.38129	1.24834	164.857	0.870708	11.4325
2003-08-20	1.38285	1.2448	164.075	0.869664	11.4456
2003-08-21	1.37914	1.25274	162.877	0.870997	11.4146
2003-08-22	1.3751	1.26225	162.014	0.872471	11.3811
2003-08-25	1.37464	1.26253	161.631	0.873958	11.3777
2003-08-26	1.37022	1.26684	161.042	0.876155	11.341
2003-08-27	1.3742	1.25992	161.605	0.875005	11.3742
2003-08-28	1.37103	1.26619	161.096	0.875664	11.3482
2003-08-29	1.37727	1.26043	161.209	0.871688	11.3998
2003-09-01	1.37973	1.25831	160.946	0.877971
2003-09-02	1.37342	1.26594	160.278	0.876017	11.3678
2003-09-03	1.37132	1.27175	159.485	0.876862	11.3502
2003-09-04	1.37274	1.26894	160.336	0.872798	11.3622
2003-09-05	1.37811	1.26166	160.991	0.870845	11.4067
2003-09-08	1.38573	1.25168	162.574	0.872189	11.4695
2003-09-09	1.38724	1.24584	161.822	0.875895	11.4822
[truncated: 4,381 more rows]

[truncated: 5 more sheets: SDR for BRI country currency, Currency debt securities, COFER, Bilateral trade, Bilateral investment]
